# Supplementary material for: Tuning the selectivity of P4 reduction at alkaline-earth metal centres
Source: Chem Sci. 2025 Feb 5;16(10):4528–36. doi: 10.1039/d4sc08502g (PMC11808274; doi:10.1039/d4sc08502g)
Supplement: SC-016-D4SC08502G-s002 [file SC-016-D4SC08502G-s002.cif]

# Supplementary Information (SI) for Chemical Science.
# This journal is © The Royal Society of Chemistry 2025

####################################################################### 
# 
# This file contains crystal structure data downloaded from the 
# Cambridge Structural Database (CSD) hosted by the Cambridge 
# Crystallographic Data Centre (CCDC).
# 
# Full information about CCDC data access policies and citation 
# guidelines are available at http://www.ccdc.cam.ac.uk/access/V1 
# 
# Audit and citation data items may have been added by the CCDC. 
# Please retain this information to preserve the provenance of 
# this file and to allow appropriate attribution of the data. 
# 
#######################################################################

data_hasj240610a
_database_code_depnum_ccdc_archive 'CCDC 2407627'
loop_
_audit_author_name
_audit_author_address
'Jens Langer'
;FAU Erlangen
Germany
;
_audit_update_record             
;
2024-12-04 deposited with the CCDC.	2025-02-05 downloaded from the CCDC.
;
_audit_creation_date             2024-12-03
_audit_creation_method           
;
Olex2 1.5
(compiled 2024.02.16 svn.r378c4104 for OlexSys, GUI svn.r6928)
;
_shelx_SHELXL_version_number     2019/3
loop_
_audit_author_email
jens.langer@fau.de
_chemical_name_common            ?
_chemical_name_systematic        ?
_chemical_formula_moiety         'C116 H164 Mg4 N8 P8, C6 H6'
_chemical_formula_sum            'C122 H170 Mg4 N8 P8'
_chemical_formula_weight         2093.65
_chemical_melting_point          ?
_chemical_oxdiff_formula         C122H170Mg4N8P8
loop_
_atom_type_symbol
_atom_type_description
_atom_type_scat_dispersion_real
_atom_type_scat_dispersion_imag
_atom_type_scat_source
C C 0.0181 0.0091 'International Tables Vol C Tables 4.2.6.8 and 6.1.1.4'
H H 0.0000 0.0000 'International Tables Vol C Tables 4.2.6.8 and 6.1.1.4'
Mg Mg 0.1719 0.1771 'International Tables Vol C Tables 4.2.6.8 and 6.1.1.4'
N N 0.0311 0.0180 'International Tables Vol C Tables 4.2.6.8 and 6.1.1.4'
P P 0.2955 0.4335 'International Tables Vol C Tables 4.2.6.8 and 6.1.1.4'

_shelx_space_group_comment       
;
The symmetry employed for this shelxl refinement is uniquely defined
by the following loop, which should always be used as a source of
symmetry information in preference to the above space-group names.
They are only intended as comments.
;
_space_group_crystal_system      monoclinic
_space_group_IT_number           14
_space_group_name_H-M_alt        'P 1 21/c 1'
_space_group_name_Hall           '-P 2ybc'
loop_
_space_group_symop_operation_xyz
'x, y, z'
'-x, y+1/2, -z+1/2'
'-x, -y, -z'
'x, -y-1/2, z-1/2'

_cell_length_a                   26.4049(5)
_cell_length_b                   18.7396(2)
_cell_length_c                   27.4993(5)
_cell_angle_alpha                90
_cell_angle_beta                 118.570(3)
_cell_angle_gamma                90
_cell_volume                     11950.2(5)
_cell_formula_units_Z            4
_cell_measurement_reflns_used    18586
_cell_measurement_temperature    99.98(19)
_cell_measurement_theta_max      72.6050
_cell_measurement_theta_min      4.0630
_shelx_estimated_absorpt_T_max   ?
_shelx_estimated_absorpt_T_min   ?
_exptl_absorpt_coefficient_mu    1.672
_exptl_absorpt_correction_T_max  1.000
_exptl_absorpt_correction_T_min  0.528
_exptl_absorpt_correction_type   gaussian
_exptl_absorpt_process_details   
;
CrysAlisPro 1.171.43.106a (Rigaku Oxford Diffraction, 2024)
Numerical absorption correction based on gaussian integration over
a multifaceted crystal model
Empirical absorption correction using spherical harmonics,
implemented in SCALE3 ABSPACK scaling algorithm.
;
_exptl_absorpt_special_details   ?
_exptl_crystal_colour            'clear colourless'
_exptl_crystal_colour_lustre     clear
_exptl_crystal_colour_modifier   .
_exptl_crystal_colour_primary    colourless
_exptl_crystal_density_diffrn    1.164
_exptl_crystal_density_meas      ?
_exptl_crystal_density_method    ?
_exptl_crystal_description       block
_exptl_crystal_F_000             4504
loop_
_exptl_crystal_face_index_h
_exptl_crystal_face_index_k
_exptl_crystal_face_index_l
_exptl_crystal_face_perp_dist
0 1 0 0.0239
0 -1 0 0.0461
10 7 -13 0.1160
13 -7 0 0.0379
9 4 8 0.0786
-9 10 4 0.0513
-13 -7 0 0.0373
-2 1 0 0.0262
1 -5 -15 0.1299
1 2 0 0.0196
13 8 -5 0.0571
-2 0 17 0.1340
-14 -4 14 0.1253
13 7 0 0.0256

_exptl_crystal_size_max          0.311
_exptl_crystal_size_mid          0.077
_exptl_crystal_size_min          0.063
loop_
_exptl_oxdiff_crystal_face_indexfrac_h
_exptl_oxdiff_crystal_face_indexfrac_k
_exptl_oxdiff_crystal_face_indexfrac_l
_exptl_oxdiff_crystal_face_x
_exptl_oxdiff_crystal_face_y
_exptl_oxdiff_crystal_face_z
0.0006 1.0020 -0.0009 -0.0170 0.0290 -0.0752
-0.0006 -1.0020 0.0009 0.0170 -0.0290 0.0752
9.5955 7.4714 -13.4939 -0.3720 0.8954 -0.2447
12.5219 -6.5533 0.3240 -0.7115 -0.2946 0.6379
8.8709 4.4468 7.7168 -0.8677 -0.3604 -0.3422
-9.3906 10.1600 4.0779 0.3237 0.1334 -0.9367
-12.6149 -6.7827 0.2524 0.9273 -0.1218 0.3539
-1.9962 1.0031 -0.0010 0.1127 0.0430 -0.0993
1.4068 -5.0167 -14.9321 0.4118 0.6714 0.6161
0.9996 2.0034 -0.0018 -0.0988 0.0510 -0.1384
13.1646 7.6900 -4.9305 -0.8474 0.4030 -0.3458
-2.2058 -0.1158 16.6474 -0.3210 -0.9090 -0.2658
-13.7491 -4.3784 14.3188 0.5663 -0.8227 -0.0498
12.6564 6.7415 -0.2693 -0.9288 0.1213 -0.3501

_exptl_transmission_factor_max   ?
_exptl_transmission_factor_min   ?
_diffrn_reflns_av_R_equivalents  0.0293
_diffrn_reflns_av_unetI/netI     0.0400
_diffrn_reflns_Laue_measured_fraction_full 0.999
_diffrn_reflns_Laue_measured_fraction_max 0.972
_diffrn_reflns_limit_h_max       32
_diffrn_reflns_limit_h_min       -31
_diffrn_reflns_limit_k_max       15
_diffrn_reflns_limit_k_min       -22
_diffrn_reflns_limit_l_max       27
_diffrn_reflns_limit_l_min       -34
_diffrn_reflns_number            48510
_diffrn_reflns_point_group_measured_fraction_full 0.999
_diffrn_reflns_point_group_measured_fraction_max 0.972
_diffrn_reflns_theta_full        67.684
_diffrn_reflns_theta_max         72.583
_diffrn_reflns_theta_min         3.660
_diffrn_ambient_environment      N~2~
_diffrn_ambient_temperature      99.98(19)
_diffrn_detector                 'CCD plate'
_diffrn_detector_area_resol_mean 5.2903
_diffrn_detector_type            AtlasS2
_diffrn_measured_fraction_theta_full 0.999
_diffrn_measured_fraction_theta_max 0.972
_diffrn_measurement_details      
;
List of Runs (angles in degrees, time in seconds):

  # Type    Start    End  Width  t~exp~   \w     \q     \k     \f   Frames
#--------------------------------------------------------------------------
  1  \w    -65.00 -38.00   1.00   10.00    --  -41.15 125.00   0.00   27
  2  \w   -115.00 -18.00   1.00   10.00    --  -41.15 -38.00-120.00   97
  3  \w   -110.00 -25.00   1.00   10.00    --  -41.15 -38.00 -30.00   85
  4  \w    -21.00   5.00   1.00   10.00    --   41.15 -77.00 150.00   26
  5  \w     47.00  74.00   1.00   10.00    --   41.15 -77.00 150.00   27
  6  \w     76.00 178.00   1.00   40.00    --  104.66  30.00-120.00  102
  7  \w    144.00 176.00   1.00   40.00    --  104.66 125.00 -90.00   32
  8  \w    138.00 166.00   1.00   40.00    --  104.66  30.00 -90.00   28
  9  \w     42.00 130.00   1.00   40.00    --  104.66 -45.00  60.00   88
 10  \w     36.00 100.00   1.00   40.00    --  104.66 -94.00  30.00   64
 11  \w     22.00 102.00   1.00   40.00    --  104.66 -94.00 -30.00   80
 12  \w    134.00 176.00   1.00   40.00    --  104.66  77.00 120.00   42
;
_diffrn_measurement_device       'four-circle diffractometer'
_diffrn_measurement_device_type  'SuperNova, Dual, Cu at home/near, AtlasS2'
_diffrn_measurement_method       '\w scans'
_diffrn_orient_matrix_type       
'CrysAlisPro convention (1999,Acta A55,543-557)'
_diffrn_orient_matrix_UB_11      -0.0649616000
_diffrn_orient_matrix_UB_12      -0.0169384000
_diffrn_orient_matrix_UB_13      -0.0280079000
_diffrn_orient_matrix_UB_21      -0.0069821000
_diffrn_orient_matrix_UB_22      0.0288851000
_diffrn_orient_matrix_UB_23      -0.0553280000
_diffrn_orient_matrix_UB_31      0.0120242000
_diffrn_orient_matrix_UB_32      -0.0751022000
_diffrn_orient_matrix_UB_33      -0.0148961000
_diffrn_radiation_monochromator  mirror
_diffrn_radiation_probe          x-ray
_diffrn_radiation_type           'Cu K\a'
_diffrn_radiation_wavelength     1.54184
_diffrn_source                   'micro-focus sealed X-ray tube'
_diffrn_source_type              'SuperNova (Cu) X-ray Source'
_reflns_Friedel_coverage         0.000
_reflns_Friedel_fraction_full    .
_reflns_Friedel_fraction_max     .
_reflns_number_gt                18684
_reflns_number_total             23050
_reflns_special_details          
;
 Reflections were merged by SHELXL according to the crystal
 class for the calculation of statistics and refinement.
 
 _reflns_Friedel_fraction is defined as the number of unique
 Friedel pairs measured divided by the number that would be
 possible theoretically, ignoring centric projections and
 systematic absences.
;
_reflns_threshold_expression     'I > 2\s(I)'
_computing_cell_refinement       'CrysAlisPro 1.171.43.106a (Rigaku OD, 2024)'
_computing_data_collection       
'CrysAlisPro system (CCD 43.105a 64-bit (release 11-01-2024))'
_computing_data_reduction        'CrysAlisPro 1.171.43.106a (Rigaku OD, 2024)'
_computing_molecular_graphics    'Olex2 1.5 (Dolomanov et al., 2009)'
_computing_publication_material  'Olex2 1.5 (Dolomanov et al., 2009)'
_computing_structure_refinement  'SHELXL 2019/3 (Sheldrick, 2015)'
_computing_structure_solution    'SHELXT  (Sheldrick, 2015)'
_refine_diff_density_max         0.508
_refine_diff_density_min         -0.299
_refine_diff_density_rms         0.050
_refine_ls_extinction_coef       .
_refine_ls_extinction_method     none
_refine_ls_goodness_of_fit_ref   1.007
_refine_ls_hydrogen_treatment    constr
_refine_ls_matrix_type           full
_refine_ls_number_parameters     1636
_refine_ls_number_reflns         23050
_refine_ls_number_restraints     3246
_refine_ls_R_factor_all          0.0580
_refine_ls_R_factor_gt           0.0441
_refine_ls_restrained_S_all      0.965
_refine_ls_shift/su_max          0.001
_refine_ls_shift/su_mean         0.000
_refine_ls_structure_factor_coef Fsqd
_refine_ls_weighting_details     
'w=1/[\s^2^(Fo^2^)+(0.0555P)^2^+6.4649P] where P=(Fo^2^+2Fc^2^)/3'
_refine_ls_weighting_scheme      calc
_refine_ls_wR_factor_gt          0.1072
_refine_ls_wR_factor_ref         0.1163
_refine_special_details          ?
_olex2_refinement_description    
;
1. Fixed Uiso
 At 1.2 times of:
  All C(H) groups
 At 1.5 times of:
  All C(H,H,H) groups
2. Restrained distances
 N1-C6 \\sim N1-C6A \\sim N2-C18 \\sim N2-C18A
 with sigma of 0.02
 C23-C18 \\sim C23A-C18A \\sim C19A-C18A \\sim C19-C18 \\sim C7-C6 \\sim
C7A-C6A \\sim C6-C11 \\sim C6A-C11A
 with sigma of 0.02
 C8-C7 \\sim C8A-C7A \\sim C11-C10 \\sim C11A-C10A \\sim C23-C22 \\sim
C23A-C22A \\sim C20A-C19A \\sim C20-
 C19
 with sigma of 0.02
 C9A-C8A \\sim C9-C8 \\sim C9-C10 \\sim C9A-C10A \\sim C21A-C20A \\sim C21-C20
\\sim C22-C21 \\sim C22A-C21A
 with sigma of 0.02
 C24A-C19A \\sim C24-C19 \\sim C27-C23 \\sim C27A-C23A \\sim C7A-C12A \\sim
C7-C12 \\sim C15A-C11A ~
 C15-C11 \\sim C70A-C65 \\sim C70-C65 \\sim C44-C40 \\sim C44A-C40
 with sigma of 0.02
 C25-C24 \\sim C25A-C24A \\sim C26A-C24A \\sim C26-C24 \\sim C28A-C27A \\sim
C28-C27 \\sim C29A-C27A ~
 C29-C27 \\sim C14A-C12A \\sim C14-C12 \\sim C13-C12 \\sim C13A-C12A \\sim
C17-C15 \\sim C17A-C15A ~
 C16A-C15A \\sim C16-C15 \\sim C72A-C70A \\sim C72-C70 \\sim C71-C70 \\sim
C71A-C70A \\sim C46-C44 ~
 C46A-C44A \\sim C45A-C44A \\sim C45-C44
 with sigma of 0.02
 C17A-C16A \\sim C17-C16 \\sim C13-C14 \\sim C13A-C14A \\sim C26-C25 \\sim
C26A-C25A \\sim C29A-C28A ~
 C28-C29 \\sim C71A-C72A \\sim C71-C72 \\sim C46A-C45A \\sim C46-C45
 with sigma of 0.02
3. Uiso/Uaniso restraints and constraints
C40 \\sim C44 \\sim C45 \\sim C46 \\sim C44A \\sim C45A \\sim C46A: within 2A
with sigma of 0.04 and sigma for terminal atoms of 0.08 within 2A
C18 \\sim C19 \\sim C20 \\sim C21 \\sim C22 \\sim C23 \\sim C24 \\sim C25 \\sim
C26 \\sim C27 \\sim C28 \\sim C29 \\sim C18A \\sim C19A \\sim C20A \\sim C21A
\\sim C22A \\sim C23A \\sim C24A \\sim C25A \\sim C26A \\sim C27A \\sim C28A
\\sim C29A: within 4A with sigma of 0.02 and sigma for terminal atoms of 0.04
within 4A
C65 \\sim C70 \\sim C71 \\sim C72 \\sim C70A \\sim C71A \\sim C72A: within 4A
with sigma of 0.02 and sigma for terminal atoms of 0.04 within 4A
C117 \\sim C118 \\sim C119 \\sim C120 \\sim C121 \\sim C122 \\sim C123 \\sim
C124 \\sim C125 \\sim C126 \\sim C127 \\sim C128: within 4A with sigma of 0.02
and sigma for terminal atoms of 0.04 within 4A
C6 \\sim C7 \\sim C8 \\sim C9 \\sim C10 \\sim C11 \\sim C12 \\sim C13 \\sim C14
\\sim C15 \\sim C16 \\sim C17 \\sim C6A \\sim C7A \\sim C8A \\sim C9A \\sim
C10A \\sim C11A \\sim C12A \\sim C13A \\sim C14A \\sim C15A \\sim C16A \\sim
C17A: within 3A with sigma of 0.03 and sigma for terminal atoms of 0.06 within
3A
C70 \\sim C70A: within 2A with sigma of 0.01 and sigma for terminal atoms of
0.02 within 2A
Uanis(C18A) \\sim Ueq, Uanis(C18) \\sim Ueq: with sigma of 0.01 and sigma for
terminal atoms of 0.02
4. Rigid body (RIGU) restrains
 C40, C44A, C45A, C46A
 with sigma for 1-2 distances of 0.004 and sigma for 1-3 distances of 0.004
 C65, C70, C71, C72, C70A, C71A, C72A
 with sigma for 1-2 distances of 0.003 and sigma for 1-3 distances of 0.003
 C19, C20, C21, C22, C23, C24, C25, C26, C27, C28, C29, C19A, C20A, C21A, C22A,
  C23A, C24A, C25A, C26A, C27A, C28A, C29A
 with sigma for 1-2 distances of 0.004 and sigma for 1-3 distances of 0.004
 C29, C27, C28, C23
 with sigma for 1-2 distances of 0.003 and sigma for 1-3 distances of 0.003
5. Others
 Sof(C44A)=Sof(H44A)=Sof(C45A)=Sof(H45D)=Sof(H45E)=Sof(H45F)=Sof(C46A)=
 Sof(H46D)=Sof(H46E)=Sof(H46F)=1-FVAR(1)
 Sof(C44)=Sof(H44)=Sof(C45)=Sof(H45A)=Sof(H45B)=Sof(H45C)=Sof(C46)=Sof(H46A)=
 Sof(H46B)=Sof(H46C)=FVAR(1)
 Sof(C18A)=Sof(C19A)=Sof(C20A)=Sof(H20A)=Sof(C21A)=Sof(H21A)=Sof(C22A)=
 Sof(H22A)=Sof(C23A)=Sof(C24A)=Sof(H24A)=Sof(C25A)=Sof(H25D)=Sof(H25E)=
 Sof(H25F)=Sof(C26A)=Sof(H26D)=Sof(H26E)=Sof(H26F)=Sof(C27A)=Sof(H27A)=
 Sof(C28A)=Sof(H28D)=Sof(H28E)=Sof(H28F)=Sof(C29A)=Sof(H29D)=Sof(H29E)=
 Sof(H29F)=1-FVAR(2)
 Sof(C18)=Sof(C19)=Sof(C20)=Sof(H20)=Sof(C21)=Sof(H21)=Sof(C22)=Sof(H22)=
 Sof(C23)=Sof(C24)=Sof(H24)=Sof(C25)=Sof(H25A)=Sof(H25B)=Sof(H25C)=Sof(C26)=
 Sof(H26A)=Sof(H26B)=Sof(H26C)=Sof(C27)=Sof(H27)=Sof(C28)=Sof(H28A)=Sof(H28B)=
 Sof(H28C)=Sof(C29)=Sof(H29A)=Sof(H29B)=Sof(H29C)=FVAR(2)
 Sof(C70A)=Sof(H70A)=Sof(C71A)=Sof(H71D)=Sof(H71E)=Sof(H71F)=Sof(C72A)=
 Sof(H72D)=Sof(H72E)=Sof(H72F)=1-FVAR(3)
 Sof(C70)=Sof(H70)=Sof(C71)=Sof(H71A)=Sof(H71B)=Sof(H71C)=Sof(C72)=Sof(H72A)=
 Sof(H72B)=Sof(H72C)=FVAR(3)
 Sof(C122)=Sof(H122)=Sof(C121)=Sof(H121)=Sof(C120)=Sof(H120)=Sof(C119)=
 Sof(H119)=Sof(C118)=Sof(H118)=Sof(C117)=Sof(H117)=1-FVAR(4)
 Sof(C123)=Sof(H123)=Sof(C128)=Sof(H128)=Sof(C127)=Sof(H127)=Sof(C126)=
 Sof(H126)=Sof(C125)=Sof(H125)=Sof(C124)=Sof(H124)=FVAR(4)
 Sof(C6A)=Sof(C7A)=Sof(C8A)=Sof(H8A)=Sof(C9A)=Sof(H9A)=Sof(C10A)=Sof(H10M)=
 Sof(C11A)=Sof(C12A)=Sof(H12A)=Sof(C13A)=Sof(H13D)=Sof(H13E)=Sof(H13F)=
 Sof(C14A)=Sof(H14D)=Sof(H14E)=Sof(H14F)=Sof(C15A)=Sof(H15A)=Sof(C16A)=
 Sof(H16D)=Sof(H16E)=Sof(H16F)=Sof(C17A)=Sof(H17D)=Sof(H17E)=Sof(H17F)=1-FVAR(5)
 Sof(C6)=Sof(C7)=Sof(C8)=Sof(H8)=Sof(C9)=Sof(H9)=Sof(C10)=Sof(H10)=Sof(C11)=
 Sof(C12)=Sof(H12)=Sof(C13)=Sof(H13A)=Sof(H13B)=Sof(H13C)=Sof(C14)=Sof(H14A)=
 Sof(H14B)=Sof(H14C)=Sof(C15)=Sof(H15)=Sof(C16)=Sof(H16A)=Sof(H16B)=Sof(H16C)=
 Sof(C17)=Sof(H17A)=Sof(H17B)=Sof(H17C)=FVAR(5)
6.a Ternary CH refined with riding coordinates:
 C41(H41), C53(H53), C56(H56), C73(H73), C82(H82), C85(H85), C99(H99),
 C102(H102), C111(H111), C114(H114), C12(H12), C15(H15), C24(H24), C27(H27),
 C44(H44), C70(H70), C12A(H12A), C15A(H15A), C24A(H24A), C27A(H27A), C44A(H44A),
  C70A(H70A)
6.b Aromatic/amide H refined with riding coordinates:
 C3(H3), C32(H32), C37(H37), C38(H38), C39(H39), C49(H49), C50(H50), C51(H51),
 C61(H61), C66(H66), C67(H67), C68(H68), C78(H78), C79(H79), C80(H80), C90(H90),
  C95(H95), C96(H96), C97(H97), C107(H107), C108(H108), C109(H109), C8(H8),
 C9(H9), C10(H10), C20(H20), C21(H21), C22(H22), C8A(H8A), C9A(H9A), C10A(H10M),
  C20A(H20A), C21A(H21A), C22A(H22A), C122(H122), C121(H121), C120(H120),
 C119(H119), C118(H118), C117(H117), C123(H123), C128(H128), C127(H127),
 C126(H126), C125(H125), C124(H124)
6.c Fitted hexagon refined as free rotating group:
 C122(C121,C120,C119,C118,C117), C123(C128,C127,C126,C125,C124)
6.d Idealised Me refined as rotating group:
 C1(H1A,H1B,H1C), C5(H5A,H5B,H5C), C30(H30A,H30B,H30C), C34(H34A,H34B,H34C),
 C42(H42A,H42B,H42C), C43(H43A,H43B,H43C), C54(H54A,H54B,H54C), C55(H55A,H55B,
 H55C), C57(H57A,H57B,H57C), C58(H58A,H58B,H58C), C59(H59A,H59B,H59C), C63(H63A,
 H63B,H63C), C74(H74A,H74B,H74C), C75(H75A,H75B,H75C), C83(H83A,H83B,H83C),
 C84(H84A,H84B,H84C), C86(H86A,H86B,H86C), C87(H87A,H87B,H87C), C88(H88A,H88B,
 H88C), C92(H92A,H92B,H92C), C100(H10A,H10B,H10C), C101(H10D,H10E,H10F),
 C103(H10G,H10H,H10I), C104(H10J,H10K,H10L), C112(H11A,H11B,H11C), C113(H11D,
 H11E,H11F), C115(H11G,H11H,H11I), C116(H11J,H11K,H11L), C13(H13A,H13B,H13C),
 C14(H14A,H14B,H14C), C16(H16A,H16B,H16C), C17(H17A,H17B,H17C), C25(H25A,H25B,
 H25C), C26(H26A,H26B,H26C), C28(H28A,H28B,H28C), C29(H29A,H29B,H29C), C45(H45A,
 H45B,H45C), C46(H46A,H46B,H46C), C71(H71A,H71B,H71C), C72(H72A,H72B,H72C),
 C13A(H13D,H13E,H13F), C14A(H14D,H14E,H14F), C16A(H16D,H16E,H16F), C17A(H17D,
 H17E,H17F), C25A(H25D,H25E,H25F), C26A(H26D,H26E,H26F), C28A(H28D,H28E,H28F),
 C29A(H29D,H29E,H29F), C45A(H45D,H45E,H45F), C46A(H46D,H46E,H46F), C71A(H71D,
 H71E,H71F), C72A(H72D,H72E,H72F)
;
_atom_sites_solution_hydrogens   geom
_atom_sites_solution_primary     dual
_atom_sites_solution_secondary   ?
loop_
_atom_site_label
_atom_site_type_symbol
_atom_site_fract_x
_atom_site_fract_y
_atom_site_fract_z
_atom_site_U_iso_or_equiv
_atom_site_adp_type
_atom_site_occupancy
_atom_site_site_symmetry_order
_atom_site_calc_flag
_atom_site_refinement_flags_posn
_atom_site_refinement_flags_adp
_atom_site_refinement_flags_occupancy
_atom_site_disorder_assembly
_atom_site_disorder_group
P1 P 0.66159(2) 0.81372(3) 0.73400(2) 0.02056(10) Uani 1 1 d . . . . .
P2 P 0.70945(2) 0.80643(3) 0.68643(2) 0.02189(10) Uani 1 1 d . . . . .
P3 P 0.78892(2) 0.85308(3) 0.75411(2) 0.02129(10) Uani 1 1 d . . . . .
P4 P 0.80621(2) 0.76869(3) 0.81597(2) 0.02108(10) Uani 1 1 d . . . . .
P5 P 0.82057(2) 0.68661(3) 0.76594(2) 0.01968(10) Uani 1 1 d . . . . .
P6 P 0.73302(2) 0.68800(3) 0.69461(2) 0.02097(10) Uani 1 1 d . . . . .
P7 P 0.69406(2) 0.64717(3) 0.74444(2) 0.02011(10) Uani 1 1 d . . . . .
P8 P 0.71616(2) 0.74005(3) 0.80103(2) 0.02077(10) Uani 1 1 d . . . . .
Mg1 Mg 0.59044(3) 0.70299(4) 0.70682(3) 0.02157(13) Uani 1 1 d . . . . .
Mg2 Mg 0.71431(3) 0.94043(3) 0.76087(3) 0.02198(13) Uani 1 1 d . . . . .
Mg3 Mg 0.87846(3) 0.78859(4) 0.75106(3) 0.02499(14) Uani 1 1 d . . . . .
Mg4 Mg 0.78332(3) 0.56013(3) 0.77982(3) 0.02108(13) Uani 1 1 d . . . . .
N1 N 0.55644(7) 0.67172(9) 0.75791(7) 0.0230(3) Uani 1 1 d D . . . .
N2 N 0.51917(7) 0.67720(9) 0.63318(7) 0.0232(3) Uani 1 1 d D . . . .
N3 N 0.67856(7) 1.01912(9) 0.70151(7) 0.0245(3) Uani 1 1 d . . . . .
N4 N 0.72491(7) 1.00683(9) 0.82483(7) 0.0258(4) Uani 1 1 d . . . . .
N5 N 0.90770(8) 0.81096(10) 0.69579(8) 0.0308(4) Uani 1 1 d . . . . .
N6 N 0.95807(8) 0.80165(10) 0.82056(8) 0.0300(4) Uani 1 1 d . . . . .
N7 N 0.82113(7) 0.49220(10) 0.84641(7) 0.0275(4) Uani 1 1 d . . . . .
N8 N 0.77997(7) 0.48464(9) 0.72297(7) 0.0231(3) Uani 1 1 d . . . . .
C1 C 0.49777(9) 0.58044(12) 0.77416(9) 0.0303(5) Uani 1 1 d . . . . .
H1A H 0.522458 0.539666 0.793539 0.045 Uiso 1 1 calc R U . . .
H1B H 0.458294 0.563768 0.750320 0.045 Uiso 1 1 calc R U . . .
H1C H 0.497966 0.614473 0.801302 0.045 Uiso 1 1 calc R U . . .
C2 C 0.52039(8) 0.61669(11) 0.73901(8) 0.0236(4) Uani 1 1 d . . . . .
C3 C 0.49824(9) 0.58797(11) 0.68527(9) 0.0280(4) Uani 1 1 d . . . . .
H3 H 0.484879 0.540200 0.681716 0.034 Uiso 1 1 calc R U . . .
C4 C 0.49259(9) 0.61789(11) 0.63630(8) 0.0269(4) Uani 1 1 d . . . . .
C5 C 0.45030(12) 0.58007(15) 0.58347(10) 0.0491(7) Uani 1 1 d . . . . .
H5A H 0.417454 0.611505 0.561777 0.074 Uiso 1 1 calc R U . . .
H5B H 0.436621 0.536276 0.592879 0.074 Uiso 1 1 calc R U . . .
H5C H 0.469562 0.568021 0.561670 0.074 Uiso 1 1 calc R U . . .
C30 C 0.62451(13) 1.13261(13) 0.66676(11) 0.0448(6) Uani 1 1 d . . . . .
H30A H 0.652666 1.169336 0.670758 0.067 Uiso 1 1 calc R U . . .
H30B H 0.593232 1.154363 0.671226 0.067 Uiso 1 1 calc R U . . .
H30C H 0.608674 1.110905 0.629942 0.067 Uiso 1 1 calc R U . . .
C31 C 0.65394(9) 1.07551(12) 0.71077(9) 0.0290(4) Uani 1 1 d . . . . .
C32 C 0.65475(9) 1.09048(12) 0.76123(9) 0.0301(4) Uani 1 1 d . . . . .
H32 H 0.626476 1.123559 0.759044 0.036 Uiso 1 1 calc R U . . .
C33 C 0.69105(9) 1.06381(12) 0.81405(9) 0.0278(4) Uani 1 1 d . . . . .
C34 C 0.69170(11) 1.10810(13) 0.86078(10) 0.0382(5) Uani 1 1 d . . . . .
H34A H 0.701545 1.077438 0.892948 0.057 Uiso 1 1 calc R U . . .
H34B H 0.653531 1.129190 0.848460 0.057 Uiso 1 1 calc R U . . .
H34C H 0.720462 1.146170 0.871001 0.057 Uiso 1 1 calc R U . . .
C35 C 0.68086(10) 1.02031(11) 0.65014(9) 0.0278(4) Uani 1 1 d . . . . .
C36 C 0.63641(10) 0.98861(12) 0.60246(9) 0.0321(5) Uani 1 1 d . . . . .
C37 C 0.63649(12) 0.99857(13) 0.55213(10) 0.0397(6) Uani 1 1 d . . . . .
H37 H 0.606518 0.978221 0.519339 0.048 Uiso 1 1 calc R U . . .
C38 C 0.67936(13) 1.03745(13) 0.54925(10) 0.0433(6) Uani 1 1 d . . . . .
H38 H 0.677924 1.045352 0.514489 0.052 Uiso 1 1 calc R U . . .
C39 C 0.72421(12) 1.06476(13) 0.59687(11) 0.0416(6) Uani 1 1 d . . . . .
H39 H 0.754247 1.090013 0.594665 0.050 Uiso 1 1 calc R U . . .
C40 C 0.72653(10) 1.05614(12) 0.64835(9) 0.0331(5) Uani 1 1 d D U . . .
C41 C 0.58850(10) 0.94603(13) 0.60428(10) 0.0392(5) Uani 1 1 d . . . . .
H41 H 0.603309 0.928776 0.643147 0.047 Uiso 1 1 calc R U . . .
C42 C 0.57194(12) 0.88038(14) 0.56684(11) 0.0500(7) Uani 1 1 d . . . . .
H42A H 0.551086 0.895415 0.528011 0.075 Uiso 1 1 calc R U . . .
H42B H 0.547216 0.849147 0.575039 0.075 Uiso 1 1 calc R U . . .
H42C H 0.606900 0.854463 0.573456 0.075 Uiso 1 1 calc R U . . .
C43 C 0.53510(13) 0.99180(18) 0.58982(15) 0.0636(8) Uani 1 1 d . . . . .
H43A H 0.544106 1.027103 0.619124 0.095 Uiso 1 1 calc R U . . .
H43B H 0.503499 0.961186 0.586464 0.095 Uiso 1 1 calc R U . . .
H43C H 0.523532 1.016401 0.554608 0.095 Uiso 1 1 calc R U . . .
C47 C 0.76854(9) 0.99878(12) 0.88187(9) 0.0305(5) Uani 1 1 d . . . . .
C48 C 0.81696(10) 1.04407(14) 0.90324(10) 0.0401(5) Uani 1 1 d . . . . .
C49 C 0.85684(11) 1.03834(17) 0.95952(11) 0.0482(7) Uani 1 1 d . . . . .
H49 H 0.889650 1.068689 0.974893 0.058 Uiso 1 1 calc R U . . .
C50 C 0.84945(11) 0.98948(16) 0.99316(10) 0.0469(7) Uani 1 1 d . . . . .
H50 H 0.876724 0.986908 1.031404 0.056 Uiso 1 1 calc R U . . .
C51 C 0.80238(11) 0.94433(15) 0.97118(9) 0.0420(6) Uani 1 1 d . . . . .
H51 H 0.798007 0.910300 0.994518 0.050 Uiso 1 1 calc R U . . .
C52 C 0.76102(10) 0.94771(13) 0.91525(9) 0.0327(5) Uani 1 1 d . . . . .
C53 C 0.82762(11) 1.09682(17) 0.86698(12) 0.0518(7) Uani 1 1 d . . . . .
H53 H 0.790134 1.104374 0.832546 0.062 Uiso 1 1 calc R U . . .
C54 C 0.86991(16) 1.0651(3) 0.84987(16) 0.0844(13) Uani 1 1 d . . . . .
H54A H 0.907505 1.058444 0.882757 0.127 Uiso 1 1 calc R U . . .
H54B H 0.874041 1.097619 0.824058 0.127 Uiso 1 1 calc R U . . .
H54C H 0.855369 1.018969 0.831797 0.127 Uiso 1 1 calc R U . . .
C55 C 0.8489(2) 1.1689(2) 0.89355(18) 0.0999(16) Uani 1 1 d . . . . .
H55A H 0.821950 1.188657 0.905055 0.150 Uiso 1 1 calc R U . . .
H55B H 0.851622 1.201212 0.866840 0.150 Uiso 1 1 calc R U . . .
H55C H 0.887078 1.163667 0.925995 0.150 Uiso 1 1 calc R U . . .
C56 C 0.70782(11) 0.90033(13) 0.89238(9) 0.0376(5) Uani 1 1 d . . . . .
H56 H 0.696048 0.891200 0.852551 0.045 Uiso 1 1 calc R U . . .
C57 C 0.71879(15) 0.82798(15) 0.92090(11) 0.0502(7) Uani 1 1 d . . . . .
H57A H 0.723550 0.834074 0.958248 0.075 Uiso 1 1 calc R U . . .
H57B H 0.753902 0.806964 0.923296 0.075 Uiso 1 1 calc R U . . .
H57C H 0.685989 0.796349 0.899497 0.075 Uiso 1 1 calc R U . . .
C58 C 0.65737(12) 0.93798(16) 0.89414(12) 0.0499(7) Uani 1 1 d . . . . .
H58A H 0.624464 0.905300 0.881073 0.075 Uiso 1 1 calc R U . . .
H58B H 0.646425 0.980205 0.870224 0.075 Uiso 1 1 calc R U . . .
H58C H 0.668873 0.952564 0.932238 0.075 Uiso 1 1 calc R U . . .
C59 C 0.95220(16) 0.91018(15) 0.66942(12) 0.0593(9) Uani 1 1 d . . . . .
H59A H 0.916196 0.908946 0.634245 0.089 Uiso 1 1 calc R U . . .
H59B H 0.983582 0.890603 0.664028 0.089 Uiso 1 1 calc R U . . .
H59C H 0.961203 0.959599 0.682385 0.089 Uiso 1 1 calc R U . . .
C60 C 0.94540(12) 0.86561(12) 0.71238(10) 0.0383(5) Uani 1 1 d . . . . .
C61 C 0.98123(13) 0.88440(14) 0.76707(11) 0.0459(6) Uani 1 1 d . . . . .
H61 H 0.999866 0.929281 0.772307 0.055 Uiso 1 1 calc R U . . .
C62 C 0.99428(11) 0.84665(15) 0.81648(10) 0.0412(6) Uani 1 1 d . . . . .
C63 C 1.05469(13) 0.8579(2) 0.86358(13) 0.0662(10) Uani 1 1 d . . . . .
H63A H 1.081709 0.827562 0.858022 0.099 Uiso 1 1 calc R U . . .
H63B H 1.055839 0.845435 0.898701 0.099 Uiso 1 1 calc R U . . .
H63C H 1.065638 0.908077 0.864520 0.099 Uiso 1 1 calc R U . . .
C64 C 0.89258(10) 0.78289(12) 0.64189(9) 0.0311(5) Uani 1 1 d . . . . .
C65 C 0.83661(11) 0.79188(13) 0.59732(9) 0.0364(5) Uani 1 1 d D U . . .
C66 C 0.82461(13) 0.76706(14) 0.54490(10) 0.0418(6) Uani 1 1 d . . . . .
H66 H 0.787334 0.774427 0.514352 0.050 Uiso 1 1 calc R U . . .
C67 C 0.86598(13) 0.73205(14) 0.53677(11) 0.0434(6) Uani 1 1 d . . . . .
H67 H 0.857452 0.716302 0.500809 0.052 Uiso 1 1 calc R U . . .
C68 C 0.91946(12) 0.72019(14) 0.58100(12) 0.0433(6) Uani 1 1 d . . . . .
H68 H 0.947350 0.694621 0.575451 0.052 Uiso 1 1 calc R U . . .
C69 C 0.93395(11) 0.74478(13) 0.63405(11) 0.0379(5) Uani 1 1 d . . . . .
C73 C 0.99313(11) 0.72631(16) 0.68117(13) 0.0510(7) Uani 1 1 d . . . . .
H73 H 0.997648 0.750849 0.715312 0.061 Uiso 1 1 calc R U . . .
C74 C 1.04153(16) 0.7523(3) 0.6698(2) 0.1008(16) Uani 1 1 d . . . . .
H74A H 1.039410 0.726798 0.637761 0.151 Uiso 1 1 calc R U . . .
H74B H 1.078958 0.743137 0.702295 0.151 Uiso 1 1 calc R U . . .
H74C H 1.037157 0.803648 0.662034 0.151 Uiso 1 1 calc R U . . .
C75 C 0.99892(14) 0.64684(18) 0.69223(18) 0.0797(12) Uani 1 1 d . . . . .
H75A H 0.971318 0.631732 0.704503 0.119 Uiso 1 1 calc R U . . .
H75B H 1.038194 0.635988 0.721144 0.119 Uiso 1 1 calc R U . . .
H75C H 0.990990 0.621329 0.658208 0.119 Uiso 1 1 calc R U . . .
C76 C 0.97874(9) 0.76599(13) 0.87334(10) 0.0361(5) Uani 1 1 d . . . . .
C77 C 1.00432(12) 0.69864(16) 0.88170(14) 0.0544(8) Uani 1 1 d . . . . .
C78 C 1.02973(13) 0.67004(19) 0.93535(16) 0.0694(10) Uani 1 1 d . . . . .
H78 H 1.047300 0.624300 0.941944 0.083 Uiso 1 1 calc R U . . .
C79 C 1.02973(13) 0.7067(2) 0.97845(14) 0.0685(11) Uani 1 1 d . . . . .
H79 H 1.049308 0.687778 1.014901 0.082 Uiso 1 1 calc R U . . .
C80 C 1.00160(11) 0.77055(18) 0.96903(11) 0.0530(8) Uani 1 1 d . . . . .
H80 H 1.000301 0.794412 0.998892 0.064 Uiso 1 1 calc R U . . .
C81 C 0.97478(9) 0.80140(15) 0.91660(9) 0.0381(6) Uani 1 1 d . . . . .
C82 C 1.00590(15) 0.65658(19) 0.83558(17) 0.0725(10) Uani 1 1 d . . . . .
H82 H 0.987570 0.686278 0.801201 0.087 Uiso 1 1 calc R U . . .
C83 C 0.97064(17) 0.5864(2) 0.8242(2) 0.0914(14) Uani 1 1 d . . . . .
H83A H 0.970370 0.561387 0.792811 0.137 Uiso 1 1 calc R U . . .
H83B H 0.930978 0.597759 0.815575 0.137 Uiso 1 1 calc R U . . .
H83C H 0.988350 0.555870 0.857127 0.137 Uiso 1 1 calc R U . . .
C84 C 1.06755(19) 0.6393(3) 0.8478(2) 0.1036(16) Uani 1 1 d . . . . .
H84A H 1.087512 0.613639 0.883059 0.155 Uiso 1 1 calc R U . . .
H84B H 1.088152 0.683748 0.850128 0.155 Uiso 1 1 calc R U . . .
H84C H 1.066439 0.609468 0.818039 0.155 Uiso 1 1 calc R U . . .
C85 C 0.94419(10) 0.87198(14) 0.90908(10) 0.0390(5) Uani 1 1 d . . . . .
H85 H 0.919888 0.880631 0.868465 0.047 Uiso 1 1 calc R U . . .
C86 C 0.98614(15) 0.9343(2) 0.93350(19) 0.0847(13) Uani 1 1 d . . . . .
H86A H 1.015616 0.922440 0.971258 0.127 Uiso 1 1 calc R U . . .
H86B H 0.965063 0.976968 0.934311 0.127 Uiso 1 1 calc R U . . .
H86C H 1.004676 0.943619 0.910617 0.127 Uiso 1 1 calc R U . . .
C87 C 0.90436(12) 0.87030(18) 0.93529(10) 0.0511(7) Uani 1 1 d . . . . .
H87A H 0.881898 0.826001 0.924789 0.077 Uiso 1 1 calc R U . . .
H87B H 0.878115 0.911261 0.922136 0.077 Uiso 1 1 calc R U . . .
H87C H 0.927599 0.872567 0.975683 0.077 Uiso 1 1 calc R U . . .
C88 C 0.89435(12) 0.40006(15) 0.89702(10) 0.0474(6) Uani 1 1 d . . . . .
H88A H 0.914338 0.433469 0.927825 0.071 Uiso 1 1 calc R U . . .
H88B H 0.922779 0.372860 0.891326 0.071 Uiso 1 1 calc R U . . .
H88C H 0.870892 0.367196 0.905675 0.071 Uiso 1 1 calc R U . . .
C89 C 0.85563(10) 0.44140(12) 0.84467(9) 0.0338(5) Uani 1 1 d . . . . .
C90 C 0.85685(10) 0.41854(13) 0.79732(10) 0.0387(5) Uani 1 1 d . . . . .
H90 H 0.889342 0.390341 0.803681 0.046 Uiso 1 1 calc R U . . .
C91 C 0.81708(10) 0.43079(12) 0.74094(9) 0.0316(5) Uani 1 1 d . . . . .
C92 C 0.81607(13) 0.37303(14) 0.70145(12) 0.0470(6) Uani 1 1 d . . . . .
H92A H 0.791423 0.333561 0.700829 0.071 Uiso 1 1 calc R U . . .
H92B H 0.855323 0.355397 0.713997 0.071 Uiso 1 1 calc R U . . .
H92C H 0.800820 0.393011 0.664124 0.071 Uiso 1 1 calc R U . . .
C93 C 0.81069(10) 0.48682(13) 0.89355(9) 0.0322(5) Uani 1 1 d . . . . .
C94 C 0.76811(11) 0.43865(15) 0.88959(10) 0.0425(6) Uani 1 1 d . . . . .
C95 C 0.75879(12) 0.43050(17) 0.93518(11) 0.0518(7) Uani 1 1 d . . . . .
H95 H 0.730206 0.397994 0.933100 0.062 Uiso 1 1 calc R U . . .
C96 C 0.79056(12) 0.46904(17) 0.98338(10) 0.0510(7) Uani 1 1 d . . . . .
H96 H 0.783469 0.463294 1.013920 0.061 Uiso 1 1 calc R U . . .
C97 C 0.83257(11) 0.51587(15) 0.98688(9) 0.0421(6) Uani 1 1 d . . . . .
H97 H 0.854080 0.542285 1.020007 0.051 Uiso 1 1 calc R U . . .
C98 C 0.84407(10) 0.52515(13) 0.94275(9) 0.0334(5) Uani 1 1 d . . . . .
C99 C 0.73117(12) 0.39737(16) 0.83647(11) 0.0521(7) Uani 1 1 d . . . . .
H99 H 0.747145 0.406573 0.810622 0.063 Uiso 1 1 calc R U . . .
C100 C 0.66958(12) 0.4242(2) 0.80863(11) 0.0619(9) Uani 1 1 d . . . . .
H10A H 0.646693 0.397023 0.774561 0.093 Uiso 1 1 calc R U . . .
H10B H 0.668967 0.474866 0.799619 0.093 Uiso 1 1 calc R U . . .
H10C H 0.653214 0.417975 0.833703 0.093 Uiso 1 1 calc R U . . .
C101 C 0.73381(19) 0.3168(2) 0.84648(16) 0.0825(12) Uani 1 1 d . . . . .
H10D H 0.717988 0.305862 0.871418 0.124 Uiso 1 1 calc R U . . .
H10E H 0.773987 0.300724 0.863303 0.124 Uiso 1 1 calc R U . . .
H10F H 0.711142 0.292093 0.811131 0.124 Uiso 1 1 calc R U . . .
C102 C 0.89093(10) 0.57545(13) 0.94773(9) 0.0358(5) Uani 1 1 d . . . . .
H102 H 0.905910 0.557757 0.922714 0.043 Uiso 1 1 calc R U . . .
C103 C 0.94158(14) 0.5790(2) 1.00649(12) 0.0814(13) Uani 1 1 d . . . . .
H10G H 0.929285 0.602794 1.030824 0.122 Uiso 1 1 calc R U . . .
H10H H 0.973278 0.605893 1.006239 0.122 Uiso 1 1 calc R U . . .
H10I H 0.954655 0.530504 1.020065 0.122 Uiso 1 1 calc R U . . .
C104 C 0.86624(13) 0.64907(15) 0.92843(12) 0.0508(7) Uani 1 1 d . . . . .
H10J H 0.834139 0.646279 0.890591 0.076 Uiso 1 1 calc R U . . .
H10K H 0.896240 0.680503 0.929124 0.076 Uiso 1 1 calc R U . . .
H10L H 0.852316 0.668217 0.953051 0.076 Uiso 1 1 calc R U . . .
C105 C 0.74261(9) 0.48825(11) 0.66386(8) 0.0242(4) Uani 1 1 d . . . . .
C106 C 0.76328(9) 0.52241(11) 0.63114(9) 0.0271(4) Uani 1 1 d . . . . .
C107 C 0.72925(11) 0.52119(14) 0.57392(10) 0.0380(5) Uani 1 1 d . . . . .
H107 H 0.742760 0.543826 0.551388 0.046 Uiso 1 1 calc R U . . .
C108 C 0.67633(11) 0.48785(18) 0.54922(10) 0.0494(7) Uani 1 1 d . . . . .
H108 H 0.654157 0.486371 0.510010 0.059 Uiso 1 1 calc R U . . .
C109 C 0.65563(11) 0.45653(17) 0.58176(10) 0.0471(7) Uani 1 1 d . . . . .
H109 H 0.618868 0.434152 0.564531 0.056 Uiso 1 1 calc R U . . .
C110 C 0.68761(10) 0.45715(13) 0.63929(9) 0.0319(5) Uani 1 1 d . . . . .
C111 C 0.82192(10) 0.55803(12) 0.65668(10) 0.0335(5) Uani 1 1 d . . . . .
H111 H 0.833888 0.567849 0.696469 0.040 Uiso 1 1 calc R U . . .
C112 C 0.82072(13) 0.62868(14) 0.62909(13) 0.0491(7) Uani 1 1 d . . . . .
H11A H 0.857260 0.653855 0.650988 0.074 Uiso 1 1 calc R U . . .
H11B H 0.788850 0.657947 0.626714 0.074 Uiso 1 1 calc R U . . .
H11C H 0.815261 0.619841 0.591763 0.074 Uiso 1 1 calc R U . . .
C113 C 0.86748(11) 0.50929(15) 0.65468(13) 0.0483(6) Uani 1 1 d . . . . .
H11D H 0.854243 0.493641 0.616480 0.072 Uiso 1 1 calc R U . . .
H11E H 0.873505 0.467550 0.678304 0.072 Uiso 1 1 calc R U . . .
H11F H 0.903820 0.535508 0.667966 0.072 Uiso 1 1 calc R U . . .
C114 C 0.66166(11) 0.42431(14) 0.67300(10) 0.0387(5) Uani 1 1 d . . . . .
H114 H 0.689475 0.431527 0.713122 0.046 Uiso 1 1 calc R U . . .
C115 C 0.60497(11) 0.46220(19) 0.66025(11) 0.0533(7) Uani 1 1 d . . . . .
H11G H 0.612518 0.512985 0.669369 0.080 Uiso 1 1 calc R U . . .
H11H H 0.588898 0.440824 0.682435 0.080 Uiso 1 1 calc R U . . .
H11I H 0.577378 0.456942 0.620828 0.080 Uiso 1 1 calc R U . . .
C116 C 0.65179(18) 0.34494(18) 0.66262(17) 0.0756(11) Uani 1 1 d . . . . .
H11J H 0.626448 0.336456 0.623052 0.113 Uiso 1 1 calc R U . . .
H11K H 0.633710 0.325955 0.683815 0.113 Uiso 1 1 calc R U . . .
H11L H 0.688821 0.321000 0.674259 0.113 Uiso 1 1 calc R U . . .
C6 C 0.5657(6) 0.7056(8) 0.8090(4) 0.025(2) Uani 0.552(19) 1 d D U P A 1
C7 C 0.5378(5) 0.7711(6) 0.8050(4) 0.0276(19) Uani 0.552(19) 1 d D U P A 1
C8 C 0.5437(4) 0.8012(6) 0.8536(4) 0.0408(19) Uani 0.552(19) 1 d D U P A 1
H8 H 0.523946 0.844344 0.851892 0.049 Uiso 0.552(19) 1 calc R U P A 1
C9 C 0.5773(4) 0.7699(7) 0.9040(4) 0.044(2) Uani 0.552(19) 1 d D U P A 1
H9 H 0.580616 0.791709 0.936545 0.053 Uiso 0.552(19) 1 calc R U P A 1
C10 C 0.6063(4) 0.7077(7) 0.9082(4) 0.0384(19) Uani 0.552(19) 1 d D U P A 1
H10 H 0.630319 0.687506 0.943598 0.046 Uiso 0.552(19) 1 calc R U P A 1
C11 C 0.6006(6) 0.6738(8) 0.8605(5) 0.031(2) Uani 0.552(19) 1 d D U P A 1
C12 C 0.4971(4) 0.8036(5) 0.7502(4) 0.0299(18) Uani 0.552(19) 1 d D U P A 1
H12 H 0.508982 0.787751 0.722382 0.036 Uiso 0.552(19) 1 calc R U P A 1
C13 C 0.4972(5) 0.8849(5) 0.7511(6) 0.061(2) Uani 0.552(19) 1 d D U P A 1
H13A H 0.479814 0.901678 0.773518 0.091 Uiso 0.552(19) 1 calc R U P A 1
H13B H 0.474941 0.903049 0.713238 0.091 Uiso 0.552(19) 1 calc R U P A 1
H13C H 0.536993 0.902303 0.767194 0.091 Uiso 0.552(19) 1 calc R U P A 1
C14 C 0.4369(5) 0.7729(8) 0.7330(7) 0.040(2) Uani 0.552(19) 1 d D U P A 1
H14A H 0.437865 0.720866 0.729738 0.060 Uiso 0.552(19) 1 calc R U P A 1
H14B H 0.409039 0.793176 0.697326 0.060 Uiso 0.552(19) 1 calc R U P A 1
H14C H 0.425576 0.784946 0.761141 0.060 Uiso 0.552(19) 1 calc R U P A 1
C15 C 0.6357(5) 0.6077(7) 0.8674(5) 0.029(2) Uani 0.552(19) 1 d D U P A 1
H15 H 0.624480 0.588498 0.829692 0.035 Uiso 0.552(19) 1 calc R U P A 1
C16 C 0.6233(5) 0.5487(7) 0.9002(6) 0.045(3) Uani 0.552(19) 1 d D U P A 1
H16A H 0.642600 0.504421 0.899297 0.067 Uiso 0.552(19) 1 calc R U P A 1
H16B H 0.581685 0.540583 0.883187 0.067 Uiso 0.552(19) 1 calc R U P A 1
H16C H 0.637989 0.564077 0.938640 0.067 Uiso 0.552(19) 1 calc R U P A 1
C17 C 0.7015(5) 0.6204(9) 0.8973(7) 0.034(2) Uani 0.552(19) 1 d D U P A 1
H17A H 0.713666 0.638849 0.934614 0.051 Uiso 0.552(19) 1 calc R U P A 1
H17B H 0.711187 0.655080 0.876380 0.051 Uiso 0.552(19) 1 calc R U P A 1
H17C H 0.721400 0.575257 0.899874 0.051 Uiso 0.552(19) 1 calc R U P A 1
C18 C 0.4934(6) 0.7120(9) 0.5794(4) 0.0249(14) Uani 0.600(10) 1 d D U P B 1
C19 C 0.4503(5) 0.7637(5) 0.5680(3) 0.0359(16) Uani 0.600(10) 1 d D U P B 1
C20 C 0.4261(4) 0.7984(4) 0.5167(3) 0.0408(15) Uani 0.600(10) 1 d D U P B 1
H20 H 0.397938 0.834477 0.508920 0.049 Uiso 0.600(10) 1 calc R U P B 1
C21 C 0.4422(3) 0.7815(4) 0.4770(3) 0.0381(15) Uani 0.600(10) 1 d D U P B 1
H21 H 0.424626 0.804707 0.442034 0.046 Uiso 0.600(10) 1 calc R U P B 1
C22 C 0.4839(3) 0.7307(5) 0.4888(3) 0.0327(14) Uani 0.600(10) 1 d D U P B 1
H22 H 0.495515 0.719673 0.461883 0.039 Uiso 0.600(10) 1 calc R U P B 1
C23 C 0.5097(3) 0.6948(5) 0.5397(3) 0.0312(15) Uani 0.600(10) 1 d D U P B 1
C24 C 0.4293(3) 0.7835(4) 0.6089(3) 0.0427(15) Uani 0.600(10) 1 d D U P B 1
H24 H 0.450927 0.754820 0.643492 0.051 Uiso 0.600(10) 1 calc R U P B 1
C25 C 0.3642(2) 0.7674(5) 0.5837(3) 0.077(2) Uani 0.600(10) 1 d D U P B 1
H25A H 0.342008 0.807759 0.560714 0.116 Uiso 0.600(10) 1 calc R U P B 1
H25B H 0.354476 0.760005 0.613526 0.116 Uiso 0.600(10) 1 calc R U P B 1
H25C H 0.354905 0.724294 0.560861 0.116 Uiso 0.600(10) 1 calc R U P B 1
C26 C 0.4408(4) 0.8621(3) 0.6229(3) 0.0684(19) Uani 0.600(10) 1 d D U P B 1
H26A H 0.482461 0.870589 0.642530 0.103 Uiso 0.600(10) 1 calc R U P B 1
H26B H 0.424037 0.876308 0.646429 0.103 Uiso 0.600(10) 1 calc R U P B 1
H26C H 0.423213 0.890162 0.588630 0.103 Uiso 0.600(10) 1 calc R U P B 1
C27 C 0.5546(3) 0.6384(4) 0.5492(2) 0.0280(13) Uani 0.600(10) 1 d D U P B 1
H27 H 0.560206 0.609130 0.581777 0.034 Uiso 0.600(10) 1 calc R U P B 1
C28 C 0.6117(5) 0.6746(7) 0.5638(7) 0.050(2) Uani 0.600(10) 1 d D U P B 1
H28A H 0.641104 0.638267 0.570682 0.075 Uiso 0.600(10) 1 calc R U P B 1
H28B H 0.623817 0.703828 0.597068 0.075 Uiso 0.600(10) 1 calc R U P B 1
H28C H 0.607098 0.705106 0.532936 0.075 Uiso 0.600(10) 1 calc R U P B 1
C29 C 0.5368(3) 0.5878(4) 0.4998(2) 0.0362(12) Uani 0.600(10) 1 d D U P B 1
H29A H 0.538528 0.613216 0.469453 0.054 Uiso 0.600(10) 1 calc R U P B 1
H29B H 0.497404 0.570870 0.487330 0.054 Uiso 0.600(10) 1 calc R U P B 1
H29C H 0.563196 0.546938 0.511014 0.054 Uiso 0.600(10) 1 calc R U P B 1
C44 C 0.7797(3) 1.0833(3) 0.6999(3) 0.0425(16) Uani 0.749(12) 1 d D U P C 1
H44 H 0.773232 1.072157 0.732095 0.051 Uiso 0.749(12) 1 calc R U P C 1
C45 C 0.7877(3) 1.1637(2) 0.7002(2) 0.0654(17) Uani 0.749(12) 1 d D U P C 1
H45A H 0.819055 1.178471 0.736306 0.098 Uiso 0.749(12) 1 calc R U P C 1
H45B H 0.751941 1.187673 0.693476 0.098 Uiso 0.749(12) 1 calc R U P C 1
H45C H 0.797325 1.176826 0.671104 0.098 Uiso 0.749(12) 1 calc R U P C 1
C46 C 0.83547(18) 1.0443(3) 0.7107(2) 0.0543(13) Uani 0.749(12) 1 d D U P C 1
H46A H 0.841994 1.050557 0.678714 0.081 Uiso 0.749(12) 1 calc R U P C 1
H46B H 0.831804 0.993379 0.716399 0.081 Uiso 0.749(12) 1 calc R U P C 1
H46C H 0.868103 1.064297 0.743753 0.081 Uiso 0.749(12) 1 calc R U P C 1
C70 C 0.7896(3) 0.8264(4) 0.6064(3) 0.0512(15) Uani 0.784(19) 1 d D U P D 1
H70 H 0.793573 0.806007 0.641598 0.061 Uiso 0.784(19) 1 calc R U P D 1
C71 C 0.7967(4) 0.9059(3) 0.6149(3) 0.0690(19) Uani 0.784(19) 1 d D U P D 1
H71A H 0.832958 0.916112 0.648436 0.103 Uiso 0.784(19) 1 calc R U P D 1
H71B H 0.764374 0.925161 0.618893 0.103 Uiso 0.784(19) 1 calc R U P D 1
H71C H 0.797297 0.928019 0.582902 0.103 Uiso 0.784(19) 1 calc R U P D 1
C72 C 0.7284(3) 0.8101(6) 0.5619(3) 0.0633(19) Uani 0.784(19) 1 d D U P D 1
H72A H 0.722422 0.828836 0.526286 0.095 Uiso 0.784(19) 1 calc R U P D 1
H72B H 0.701024 0.832494 0.571731 0.095 Uiso 0.784(19) 1 calc R U P D 1
H72C H 0.722431 0.758301 0.559098 0.095 Uiso 0.784(19) 1 calc R U P D 1
C6A C 0.5716(9) 0.6965(10) 0.8139(5) 0.030(3) Uani 0.448(19) 1 d D U P A 2
C7A C 0.5438(8) 0.7587(8) 0.8185(5) 0.035(3) Uani 0.448(19) 1 d D U P A 2
C8A C 0.5534(6) 0.7820(7) 0.8704(6) 0.043(2) Uani 0.448(19) 1 d D U P A 2
H8A H 0.536119 0.824947 0.873635 0.052 Uiso 0.448(19) 1 calc R U P A 2
C9A C 0.5879(6) 0.7431(8) 0.9167(5) 0.048(2) Uani 0.448(19) 1 d D U P A 2
H9A H 0.593437 0.758217 0.951895 0.058 Uiso 0.448(19) 1 calc R U P A 2
C10A C 0.6143(6) 0.6824(7) 0.9125(5) 0.042(2) Uani 0.448(19) 1 d D U P A 2
H10M H 0.637197 0.655502 0.944963 0.050 Uiso 0.448(19) 1 calc R U P A 2
C11A C 0.6088(8) 0.6586(9) 0.8619(5) 0.030(3) Uani 0.448(19) 1 d D U P A 2
C12A C 0.5022(6) 0.8000(7) 0.7681(6) 0.036(2) Uani 0.448(19) 1 d D U P A 2
H12A H 0.512929 0.790204 0.738377 0.043 Uiso 0.448(19) 1 calc R U P A 2
C13A C 0.5045(6) 0.8811(6) 0.7762(6) 0.058(3) Uani 0.448(19) 1 d D U P A 2
H13D H 0.492588 0.892958 0.803897 0.087 Uiso 0.448(19) 1 calc R U P A 2
H13E H 0.478471 0.904131 0.740960 0.087 Uiso 0.448(19) 1 calc R U P A 2
H13F H 0.543994 0.897980 0.788828 0.087 Uiso 0.448(19) 1 calc R U P A 2
C14A C 0.4398(8) 0.7734(12) 0.7464(10) 0.056(5) Uani 0.448(19) 1 d D U P A 2
H14D H 0.437090 0.723348 0.735132 0.084 Uiso 0.448(19) 1 calc R U P A 2
H14E H 0.413609 0.802363 0.714587 0.084 Uiso 0.448(19) 1 calc R U P A 2
H14F H 0.429052 0.777652 0.775841 0.084 Uiso 0.448(19) 1 calc R U P A 2
C15A C 0.6396(7) 0.5901(8) 0.8639(8) 0.035(3) Uani 0.448(19) 1 d D U P A 2
H15A H 0.628151 0.574746 0.825131 0.042 Uiso 0.448(19) 1 calc R U P A 2
C16A C 0.6262(9) 0.5289(9) 0.8937(10) 0.063(5) Uani 0.448(19) 1 d D U P A 2
H16D H 0.640432 0.541729 0.932654 0.094 Uiso 0.448(19) 1 calc R U P A 2
H16E H 0.645280 0.485111 0.891505 0.094 Uiso 0.448(19) 1 calc R U P A 2
H16F H 0.584456 0.521147 0.875936 0.094 Uiso 0.448(19) 1 calc R U P A 2
C17A C 0.7044(7) 0.6051(12) 0.8942(10) 0.050(5) Uani 0.448(19) 1 d D U P A 2
H17D H 0.712287 0.649004 0.879641 0.076 Uiso 0.448(19) 1 calc R U P A 2
H17E H 0.724955 0.565179 0.888550 0.076 Uiso 0.448(19) 1 calc R U P A 2
H17F H 0.717405 0.610806 0.933862 0.076 Uiso 0.448(19) 1 calc R U P A 2
C18A C 0.4984(10) 0.7091(15) 0.5785(7) 0.032(3) Uani 0.400(10) 1 d D U P B 2
C19A C 0.4499(7) 0.7534(9) 0.5579(5) 0.036(2) Uani 0.400(10) 1 d D U P B 2
C20A C 0.4274(5) 0.7808(7) 0.5044(4) 0.043(2) Uani 0.400(10) 1 d D U P B 2
H20A H 0.394248 0.810597 0.490014 0.051 Uiso 0.400(10) 1 calc R U P B 2
C21A C 0.4530(5) 0.7648(7) 0.4723(5) 0.040(2) Uani 0.400(10) 1 d D U P B 2
H21A H 0.437731 0.784206 0.436055 0.047 Uiso 0.400(10) 1 calc R U P B 2
C22A C 0.4996(5) 0.7218(8) 0.4920(5) 0.038(2) Uani 0.400(10) 1 d D U P B 2
H22A H 0.517079 0.711644 0.469631 0.046 Uiso 0.400(10) 1 calc R U P B 2
C23A C 0.5224(6) 0.6918(9) 0.5447(5) 0.034(2) Uani 0.400(10) 1 d D U P B 2
C24A C 0.4211(5) 0.7718(6) 0.5921(4) 0.043(2) Uani 0.400(10) 1 d D U P B 2
H24A H 0.450605 0.762090 0.631306 0.052 Uiso 0.400(10) 1 calc R U P B 2
C25A C 0.3700(5) 0.7249(6) 0.5813(5) 0.072(3) Uani 0.400(10) 1 d D U P B 2
H25D H 0.341021 0.728014 0.542115 0.108 Uiso 0.400(10) 1 calc R U P B 2
H25E H 0.352996 0.741010 0.604238 0.108 Uiso 0.400(10) 1 calc R U P B 2
H25F H 0.382818 0.675316 0.590544 0.108 Uiso 0.400(10) 1 calc R U P B 2
C26A C 0.4045(5) 0.8506(4) 0.5909(5) 0.064(2) Uani 0.400(10) 1 d D U P B 2
H26D H 0.438253 0.880772 0.600417 0.096 Uiso 0.400(10) 1 calc R U P B 2
H26E H 0.390580 0.858427 0.617750 0.096 Uiso 0.400(10) 1 calc R U P B 2
H26F H 0.373901 0.862964 0.553706 0.096 Uiso 0.400(10) 1 calc R U P B 2
C27A C 0.5686(6) 0.6355(8) 0.5596(6) 0.055(3) Uani 0.400(10) 1 d D U P B 2
H27A H 0.579128 0.614477 0.596700 0.065 Uiso 0.400(10) 1 calc R U P B 2
C28A C 0.6210(8) 0.6702(12) 0.5606(11) 0.061(4) Uani 0.400(10) 1 d D U P B 2
H28D H 0.610920 0.687479 0.523434 0.092 Uiso 0.400(10) 1 calc R U P B 2
H28E H 0.652218 0.635188 0.572466 0.092 Uiso 0.400(10) 1 calc R U P B 2
H28F H 0.633626 0.710437 0.586542 0.092 Uiso 0.400(10) 1 calc R U P B 2
C29A C 0.5445(8) 0.5763(9) 0.5141(7) 0.095(5) Uani 0.400(10) 1 d D U P B 2
H29D H 0.517546 0.545907 0.519827 0.142 Uiso 0.400(10) 1 calc R U P B 2
H29E H 0.576401 0.547163 0.516476 0.142 Uiso 0.400(10) 1 calc R U P B 2
H29F H 0.524289 0.598599 0.477481 0.142 Uiso 0.400(10) 1 calc R U P B 2
C44A C 0.7746(6) 1.0875(10) 0.7011(9) 0.041(5) Uani 0.251(12) 1 d D U P C 2
H44A H 0.780821 1.057463 0.733540 0.050 Uiso 0.251(12) 1 calc R U P C 2
C45A C 0.7628(6) 1.1647(6) 0.7105(5) 0.045(3) Uani 0.251(12) 1 d D U P C 2
H45D H 0.751289 1.192289 0.676488 0.067 Uiso 0.251(12) 1 calc R U P C 2
H45E H 0.797826 1.185509 0.740581 0.067 Uiso 0.251(12) 1 calc R U P C 2
H45F H 0.731733 1.165932 0.720348 0.067 Uiso 0.251(12) 1 calc R U P C 2
C46A C 0.8281(5) 1.0844(11) 0.6926(7) 0.052(5) Uani 0.251(12) 1 d D U P C 2
H46D H 0.829976 1.037701 0.677487 0.078 Uiso 0.251(12) 1 calc R U P C 2
H46E H 0.862905 1.091538 0.728241 0.078 Uiso 0.251(12) 1 calc R U P C 2
H46F H 0.825588 1.121963 0.666759 0.078 Uiso 0.251(12) 1 calc R U P C 2
C70A C 0.7842(8) 0.8197(11) 0.6019(11) 0.038(3) Uani 0.216(19) 1 d D U P D 2
H70A H 0.791498 0.813203 0.640819 0.046 Uiso 0.216(19) 1 calc R U P D 2
C71A C 0.7772(10) 0.9003(9) 0.5877(15) 0.070(5) Uani 0.216(19) 1 d D U P D 2
H71D H 0.811389 0.917692 0.586230 0.105 Uiso 0.216(19) 1 calc R U P D 2
H71E H 0.772687 0.926479 0.616267 0.105 Uiso 0.216(19) 1 calc R U P D 2
H71F H 0.742962 0.907594 0.551698 0.105 Uiso 0.216(19) 1 calc R U P D 2
C72A C 0.7278(9) 0.7813(10) 0.5622(10) 0.037(4) Uani 0.216(19) 1 d D U P D 2
H72D H 0.718702 0.790798 0.523852 0.056 Uiso 0.216(19) 1 calc R U P D 2
H72E H 0.696312 0.798990 0.568334 0.056 Uiso 0.216(19) 1 calc R U P D 2
H72F H 0.732324 0.729855 0.569223 0.056 Uiso 0.216(19) 1 calc R U P D 2
C122 C 0.7443(3) 0.2477(2) 0.5572(2) 0.0632(14) Uani 0.766(14) 1 d G U P E 2
H122 H 0.723890 0.222796 0.572475 0.076 Uiso 0.766(14) 1 calc R U P E 2
C121 C 0.7793(3) 0.21043(17) 0.5410(2) 0.0670(14) Uani 0.766(14) 1 d G U P E 2
H121 H 0.782772 0.160072 0.545216 0.080 Uiso 0.766(14) 1 calc R U P E 2
C120 C 0.8092(2) 0.2469(3) 0.51858(19) 0.0676(13) Uani 0.766(14) 1 d G U P E 2
H120 H 0.833058 0.221396 0.507511 0.081 Uiso 0.766(14) 1 calc R U P E 2
C119 C 0.8040(3) 0.3205(3) 0.5124(2) 0.0674(16) Uani 0.766(14) 1 d G U P E 2
H119 H 0.824462 0.345445 0.497063 0.081 Uiso 0.766(14) 1 calc R U P E 2
C118 C 0.7691(3) 0.35781(18) 0.5286(2) 0.0696(17) Uani 0.766(14) 1 d G U P E 2
H118 H 0.765580 0.408170 0.524322 0.084 Uiso 0.766(14) 1 calc R U P E 2
C117 C 0.7392(3) 0.3214(2) 0.55096(19) 0.0730(16) Uani 0.766(14) 1 d G U P E 2
H117 H 0.715294 0.346847 0.562027 0.088 Uiso 0.766(14) 1 calc R U P E 2
C123 C 0.7653(8) 0.3235(7) 0.5578(6) 0.061(3) Uani 0.234(14) 1 d G U P E 1
H123 H 0.744441 0.352867 0.570202 0.073 Uiso 0.234(14) 1 calc R U P E 1
C128 C 0.7748(10) 0.2521(8) 0.5731(7) 0.072(3) Uani 0.234(14) 1 d G U P E 1
H128 H 0.760448 0.232587 0.595995 0.087 Uiso 0.234(14) 1 calc R U P E 1
C127 C 0.8054(10) 0.2092(7) 0.5549(7) 0.076(4) Uani 0.234(14) 1 d G U P E 1
H127 H 0.811858 0.160350 0.565399 0.091 Uiso 0.234(14) 1 calc R U P E 1
C126 C 0.8264(8) 0.2377(9) 0.5214(7) 0.076(3) Uani 0.234(14) 1 d G U P E 1
H126 H 0.847262 0.208392 0.509010 0.091 Uiso 0.234(14) 1 calc R U P E 1
C125 C 0.8169(8) 0.3092(9) 0.5061(8) 0.075(4) Uani 0.234(14) 1 d G U P E 1
H125 H 0.831255 0.328673 0.483215 0.090 Uiso 0.234(14) 1 calc R U P E 1
C124 C 0.7863(7) 0.3521(7) 0.5243(7) 0.055(3) Uani 0.234(14) 1 d G U P E 1
H124 H 0.779844 0.400911 0.513810 0.066 Uiso 0.234(14) 1 calc R U P E 1

loop_
_atom_site_aniso_label
_atom_site_aniso_U_11
_atom_site_aniso_U_22
_atom_site_aniso_U_33
_atom_site_aniso_U_23
_atom_site_aniso_U_13
_atom_site_aniso_U_12
P1 0.0222(2) 0.0200(2) 0.0207(2) 0.00126(18) 0.01127(19) 0.00186(18)
P2 0.0267(2) 0.0223(2) 0.0178(2) 0.00472(18) 0.01144(19) 0.00524(19)
P3 0.0244(2) 0.0200(2) 0.0233(2) 0.00226(19) 0.0145(2) 0.00106(19)
P4 0.0224(2) 0.0231(2) 0.0176(2) 0.00084(18) 0.00936(18) -0.00086(19)
P5 0.0202(2) 0.0199(2) 0.0187(2) 0.00329(18) 0.00914(18) 0.00176(18)
P6 0.0241(2) 0.0220(2) 0.0160(2) 0.00132(18) 0.00889(18) 0.00404(19)
P7 0.0193(2) 0.0200(2) 0.0193(2) 0.00173(18) 0.00781(18) 0.00062(18)
P8 0.0235(2) 0.0229(2) 0.0176(2) 0.00139(18) 0.01122(19) 0.00004(19)
Mg1 0.0196(3) 0.0232(3) 0.0222(3) -0.0001(2) 0.0101(3) 0.0003(2)
Mg2 0.0243(3) 0.0201(3) 0.0228(3) 0.0027(3) 0.0123(3) 0.0028(3)
Mg3 0.0281(3) 0.0243(3) 0.0292(3) 0.0059(3) 0.0190(3) 0.0033(3)
Mg4 0.0213(3) 0.0200(3) 0.0192(3) 0.0029(2) 0.0075(2) 0.0015(2)
N1 0.0229(8) 0.0246(9) 0.0224(8) -0.0010(7) 0.0116(7) -0.0003(7)
N2 0.0207(8) 0.0258(9) 0.0213(8) 0.0032(7) 0.0086(6) 0.0020(7)
N3 0.0275(8) 0.0216(8) 0.0252(8) 0.0049(7) 0.0132(7) 0.0008(7)
N4 0.0233(8) 0.0289(9) 0.0234(8) 0.0006(7) 0.0097(7) 0.0023(7)
N5 0.0403(10) 0.0261(9) 0.0365(10) 0.0055(8) 0.0270(9) 0.0018(8)
N6 0.0268(9) 0.0331(10) 0.0343(10) 0.0090(8) 0.0179(8) 0.0021(7)
N7 0.0245(8) 0.0291(9) 0.0228(8) 0.0071(7) 0.0064(7) -0.0005(7)
N8 0.0224(8) 0.0213(8) 0.0251(8) 0.0010(7) 0.0110(7) 0.0015(7)
C1 0.0307(11) 0.0306(11) 0.0310(11) 0.0017(9) 0.0158(9) -0.0060(9)
C2 0.0217(9) 0.0232(10) 0.0259(10) 0.0047(8) 0.0114(8) 0.0045(8)
C3 0.0280(10) 0.0224(10) 0.0287(10) 0.0020(8) 0.0096(9) -0.0024(8)
C4 0.0238(10) 0.0274(11) 0.0233(10) 0.0007(8) 0.0064(8) -0.0005(8)
C5 0.0564(16) 0.0498(16) 0.0266(12) -0.0030(11) 0.0082(11) -0.0261(13)
C30 0.0637(17) 0.0310(13) 0.0415(14) 0.0145(11) 0.0268(13) 0.0181(12)
C31 0.0285(10) 0.0267(11) 0.0312(11) 0.0072(9) 0.0138(9) 0.0034(9)
C32 0.0268(10) 0.0309(11) 0.0335(11) 0.0034(9) 0.0152(9) 0.0071(9)
C33 0.0252(10) 0.0289(11) 0.0316(11) -0.0019(9) 0.0156(9) -0.0008(8)
C34 0.0410(13) 0.0369(13) 0.0361(12) -0.0056(10) 0.0180(10) 0.0055(10)
C35 0.0393(12) 0.0180(10) 0.0284(10) 0.0057(8) 0.0181(9) 0.0034(8)
C36 0.0397(12) 0.0228(11) 0.0293(11) 0.0069(9) 0.0128(9) 0.0049(9)
C37 0.0548(15) 0.0294(12) 0.0275(11) 0.0045(9) 0.0136(11) 0.0095(11)
C38 0.0719(18) 0.0323(13) 0.0344(13) 0.0070(10) 0.0325(13) 0.0106(12)
C39 0.0643(17) 0.0295(12) 0.0483(15) 0.0056(11) 0.0409(13) 0.0018(11)
C40 0.0460(13) 0.0241(11) 0.0372(12) 0.0015(9) 0.0263(11) -0.0019(10)
C41 0.0352(12) 0.0362(13) 0.0334(12) 0.0084(10) 0.0059(10) -0.0023(10)
C42 0.0493(15) 0.0377(14) 0.0415(14) 0.0064(11) 0.0044(12) -0.0074(12)
C43 0.0449(16) 0.0543(19) 0.084(2) 0.0033(17) 0.0252(16) 0.0005(14)
C47 0.0300(11) 0.0337(12) 0.0257(10) -0.0023(9) 0.0116(9) 0.0068(9)
C48 0.0291(11) 0.0477(15) 0.0352(12) -0.0015(11) 0.0086(10) 0.0027(10)
C49 0.0303(12) 0.0649(18) 0.0358(13) -0.0079(12) 0.0049(10) 0.0018(12)
C50 0.0404(13) 0.0678(18) 0.0243(11) -0.0057(12) 0.0088(10) 0.0164(13)
C51 0.0521(15) 0.0515(15) 0.0234(11) 0.0004(10) 0.0189(11) 0.0168(12)
C52 0.0398(12) 0.0365(12) 0.0237(10) -0.0030(9) 0.0166(9) 0.0090(10)
C53 0.0316(13) 0.0628(18) 0.0458(15) 0.0060(13) 0.0064(11) -0.0102(12)
C54 0.067(2) 0.123(4) 0.074(2) 0.037(2) 0.042(2) 0.015(2)
C55 0.113(4) 0.081(3) 0.084(3) -0.003(2) 0.030(3) -0.049(3)
C56 0.0569(15) 0.0350(13) 0.0242(11) -0.0036(9) 0.0220(11) -0.0019(11)
C57 0.085(2) 0.0402(15) 0.0353(13) 0.0019(11) 0.0365(14) 0.0012(14)
C58 0.0464(15) 0.0475(16) 0.0583(17) -0.0070(13) 0.0272(13) -0.0093(13)
C59 0.111(3) 0.0406(15) 0.0497(16) -0.0096(13) 0.0568(18) -0.0321(16)
C60 0.0610(16) 0.0272(12) 0.0427(13) 0.0011(10) 0.0377(12) -0.0076(11)
C61 0.0678(18) 0.0348(13) 0.0486(15) -0.0006(11) 0.0386(14) -0.0185(12)
C62 0.0394(13) 0.0474(15) 0.0418(13) 0.0028(11) 0.0234(11) -0.0093(11)
C63 0.0434(16) 0.097(3) 0.0556(18) 0.0080(17) 0.0221(14) -0.0303(17)
C64 0.0444(12) 0.0262(11) 0.0379(12) 0.0010(9) 0.0319(11) -0.0026(9)
C65 0.0540(14) 0.0357(12) 0.0312(11) 0.0106(10) 0.0298(11) 0.0114(11)
C66 0.0606(16) 0.0411(14) 0.0329(12) 0.0066(10) 0.0299(12) 0.0077(12)
C67 0.0644(17) 0.0379(14) 0.0454(14) -0.0056(11) 0.0403(14) -0.0051(12)
C68 0.0518(15) 0.0371(13) 0.0621(17) -0.0141(12) 0.0443(14) -0.0079(11)
C69 0.0383(12) 0.0320(12) 0.0553(15) -0.0107(11) 0.0319(12) -0.0094(10)
C73 0.0320(12) 0.0542(17) 0.0695(19) -0.0235(14) 0.0263(13) -0.0040(12)
C74 0.047(2) 0.120(4) 0.141(4) -0.028(3) 0.049(2) -0.035(2)
C75 0.0366(16) 0.057(2) 0.113(3) -0.007(2) 0.0094(18) 0.0056(14)
C76 0.0212(10) 0.0427(14) 0.0423(13) 0.0183(11) 0.0135(9) 0.0036(9)
C77 0.0376(14) 0.0531(17) 0.076(2) 0.0293(15) 0.0301(14) 0.0172(13)
C78 0.0454(17) 0.064(2) 0.091(3) 0.048(2) 0.0263(17) 0.0254(15)
C79 0.0381(15) 0.097(3) 0.060(2) 0.051(2) 0.0156(14) 0.0079(16)
C80 0.0303(12) 0.082(2) 0.0375(14) 0.0238(14) 0.0091(11) -0.0015(14)
C81 0.0205(10) 0.0588(16) 0.0297(11) 0.0145(11) 0.0077(9) -0.0031(10)
C82 0.064(2) 0.055(2) 0.104(3) 0.0166(19) 0.045(2) 0.0314(17)
C83 0.072(2) 0.054(2) 0.139(4) 0.010(2) 0.043(3) 0.0277(19)
C84 0.081(3) 0.102(3) 0.153(5) 0.001(3) 0.076(3) 0.031(3)
C85 0.0290(11) 0.0515(15) 0.0293(11) -0.0015(10) 0.0080(9) -0.0070(11)
C86 0.0453(18) 0.063(2) 0.114(3) -0.014(2) 0.0121(19) -0.0178(16)
C87 0.0442(14) 0.081(2) 0.0241(12) -0.0099(12) 0.0136(11) 0.0002(14)
C88 0.0455(14) 0.0450(15) 0.0350(13) 0.0145(11) 0.0059(11) 0.0135(12)
C89 0.0292(11) 0.0310(12) 0.0316(11) 0.0087(9) 0.0068(9) 0.0018(9)
C90 0.0328(12) 0.0344(13) 0.0438(13) 0.0124(10) 0.0144(10) 0.0164(10)
C91 0.0338(11) 0.0267(11) 0.0377(12) 0.0028(9) 0.0198(10) 0.0055(9)
C92 0.0662(18) 0.0296(13) 0.0542(16) 0.0022(11) 0.0361(14) 0.0147(12)
C93 0.0318(11) 0.0363(12) 0.0221(10) 0.0096(9) 0.0076(9) -0.0007(9)
C94 0.0405(13) 0.0519(16) 0.0300(12) 0.0081(11) 0.0127(10) -0.0126(12)
C95 0.0519(16) 0.0675(19) 0.0338(13) 0.0119(13) 0.0187(12) -0.0180(14)
C96 0.0514(15) 0.073(2) 0.0288(12) 0.0139(12) 0.0191(11) -0.0048(14)
C97 0.0421(13) 0.0541(16) 0.0220(11) 0.0071(10) 0.0086(10) -0.0008(12)
C98 0.0310(11) 0.0370(12) 0.0234(10) 0.0080(9) 0.0059(9) 0.0003(10)
C99 0.0545(16) 0.0620(18) 0.0365(13) 0.0000(12) 0.0191(12) -0.0300(14)
C100 0.0492(16) 0.095(3) 0.0333(14) -0.0015(15) 0.0128(12) -0.0321(17)
C101 0.092(3) 0.064(2) 0.066(2) -0.0019(18) 0.018(2) -0.036(2)
C102 0.0347(12) 0.0389(13) 0.0233(11) 0.0060(9) 0.0055(9) -0.0044(10)
C103 0.0571(19) 0.098(3) 0.0422(16) 0.0329(17) -0.0141(14) -0.0425(19)
C104 0.0640(18) 0.0394(15) 0.0489(16) 0.0053(12) 0.0270(14) -0.0029(13)
C105 0.0286(10) 0.0203(10) 0.0253(10) -0.0029(8) 0.0143(8) 0.0003(8)
C106 0.0307(11) 0.0261(10) 0.0286(10) -0.0035(8) 0.0176(9) 0.0003(8)
C107 0.0449(13) 0.0466(14) 0.0310(12) 0.0015(10) 0.0249(11) 0.0005(11)
C108 0.0415(14) 0.083(2) 0.0227(11) -0.0091(12) 0.0143(10) -0.0069(14)
C109 0.0356(13) 0.0741(19) 0.0306(12) -0.0148(12) 0.0151(10) -0.0184(13)
C110 0.0305(11) 0.0390(13) 0.0285(11) -0.0061(9) 0.0158(9) -0.0070(9)
C111 0.0388(12) 0.0311(12) 0.0400(12) -0.0079(10) 0.0265(10) -0.0071(10)
C112 0.0710(18) 0.0338(13) 0.0712(19) -0.0069(13) 0.0571(16) -0.0095(13)
C113 0.0368(13) 0.0455(15) 0.0697(18) -0.0054(13) 0.0312(13) -0.0036(11)
C114 0.0383(12) 0.0461(14) 0.0338(12) -0.0058(10) 0.0191(10) -0.0156(11)
C115 0.0362(13) 0.085(2) 0.0414(14) 0.0031(14) 0.0210(12) -0.0074(14)
C116 0.105(3) 0.0516(19) 0.105(3) -0.0164(19) 0.078(3) -0.0303(19)
C6 0.015(3) 0.038(5) 0.024(3) -0.001(3) 0.009(2) -0.003(3)
C7 0.028(3) 0.029(4) 0.032(4) -0.011(3) 0.019(3) -0.007(3)
C8 0.036(3) 0.049(4) 0.042(4) -0.017(3) 0.023(3) 0.003(3)
C9 0.040(4) 0.061(5) 0.034(4) -0.012(4) 0.020(3) 0.005(4)
C10 0.040(3) 0.050(5) 0.031(3) -0.006(3) 0.021(2) 0.000(4)
C11 0.025(3) 0.041(5) 0.034(3) -0.005(3) 0.019(2) -0.004(3)
C12 0.031(3) 0.026(3) 0.038(4) 0.001(3) 0.020(3) 0.0055(19)
C13 0.065(4) 0.029(3) 0.085(7) -0.009(4) 0.034(5) 0.003(3)
C14 0.027(3) 0.046(4) 0.053(6) -0.001(3) 0.023(3) 0.007(3)
C15 0.032(3) 0.033(6) 0.020(3) 0.006(4) 0.010(2) -0.008(4)
C16 0.033(3) 0.057(7) 0.034(4) 0.022(5) 0.007(3) -0.013(4)
C17 0.027(3) 0.043(6) 0.030(4) 0.012(4) 0.012(3) 0.000(3)
C18 0.021(3) 0.032(3) 0.022(2) 0.005(2) 0.0107(19) -0.002(2)
C19 0.032(2) 0.040(3) 0.036(3) 0.014(2) 0.017(2) 0.011(2)
C20 0.039(2) 0.039(3) 0.042(3) 0.013(2) 0.017(2) 0.015(2)
C21 0.032(3) 0.044(3) 0.032(2) 0.016(2) 0.010(2) 0.012(2)
C22 0.026(3) 0.043(3) 0.025(2) 0.0072(19) 0.009(2) 0.003(2)
C23 0.020(3) 0.036(2) 0.027(2) 0.0017(19) 0.0031(19) 0.000(2)
C24 0.043(3) 0.050(3) 0.046(3) 0.017(2) 0.029(3) 0.023(2)
C25 0.048(3) 0.097(6) 0.097(5) 0.035(4) 0.042(3) 0.023(3)
C26 0.102(5) 0.047(3) 0.082(5) 0.022(3) 0.065(4) 0.028(3)
C27 0.022(3) 0.042(2) 0.011(2) 0.0013(17) 0.0007(18) 0.000(2)
C28 0.028(4) 0.055(4) 0.042(4) -0.013(3) -0.003(3) -0.002(3)
C29 0.036(3) 0.042(3) 0.022(2) -0.0036(19) 0.007(2) -0.002(2)
C44 0.049(3) 0.049(3) 0.040(3) -0.006(3) 0.030(2) -0.021(3)
C45 0.069(4) 0.055(3) 0.070(3) -0.020(2) 0.032(3) -0.025(2)
C46 0.043(2) 0.064(3) 0.062(3) 0.005(2) 0.030(2) -0.011(2)
C70 0.062(2) 0.067(3) 0.027(2) 0.011(2) 0.023(2) 0.032(2)
C71 0.107(5) 0.062(3) 0.056(3) 0.027(2) 0.053(3) 0.045(3)
C72 0.063(3) 0.098(6) 0.033(2) 0.019(3) 0.0262(19) 0.045(3)
C6A 0.041(6) 0.026(4) 0.030(5) -0.009(4) 0.024(4) -0.008(4)
C7A 0.042(4) 0.039(5) 0.035(5) 0.000(4) 0.026(4) -0.006(3)
C8A 0.046(5) 0.046(5) 0.038(5) -0.008(4) 0.021(4) 0.002(4)
C9A 0.061(5) 0.054(6) 0.033(4) -0.010(4) 0.024(4) 0.003(5)
C10A 0.058(5) 0.040(5) 0.027(3) -0.004(4) 0.019(3) -0.005(4)
C11A 0.041(6) 0.034(6) 0.018(3) -0.003(3) 0.017(3) -0.005(4)
C12A 0.046(5) 0.032(4) 0.043(6) -0.007(4) 0.032(5) -0.004(3)
C13A 0.068(6) 0.039(4) 0.071(7) -0.016(5) 0.036(6) -0.004(4)
C14A 0.051(6) 0.053(6) 0.079(12) -0.006(6) 0.043(7) -0.003(5)
C15A 0.052(5) 0.015(5) 0.027(4) 0.004(3) 0.010(3) 0.001(3)
C16A 0.066(7) 0.045(7) 0.055(7) 0.011(5) 0.011(5) -0.021(5)
C17A 0.073(9) 0.040(8) 0.028(5) 0.013(5) 0.016(5) -0.020(6)
C18A 0.024(4) 0.033(4) 0.027(4) 0.007(3) 0.003(3) 0.006(3)
C19A 0.027(3) 0.054(4) 0.033(3) 0.011(3) 0.019(3) 0.005(3)
C20A 0.031(3) 0.059(4) 0.032(3) 0.014(3) 0.011(3) 0.019(3)
C21A 0.031(4) 0.055(5) 0.031(3) 0.010(3) 0.014(3) 0.008(3)
C22A 0.031(4) 0.056(4) 0.029(3) 0.008(3) 0.015(3) 0.011(3)
C23A 0.029(4) 0.053(4) 0.026(3) 0.014(3) 0.018(3) 0.009(3)
C24A 0.043(3) 0.055(4) 0.033(4) 0.024(3) 0.020(3) 0.019(3)
C25A 0.071(5) 0.075(6) 0.102(6) 0.017(6) 0.067(5) 0.005(5)
C26A 0.077(6) 0.064(4) 0.071(6) 0.010(4) 0.051(5) 0.007(4)
C27A 0.042(5) 0.075(5) 0.042(5) 0.008(4) 0.017(4) 0.023(4)
C28A 0.030(5) 0.100(8) 0.038(5) -0.002(5) 0.004(4) 0.020(5)
C29A 0.080(7) 0.105(8) 0.070(8) -0.021(7) 0.013(6) 0.015(6)
C44A 0.034(7) 0.052(9) 0.053(9) -0.011(8) 0.033(6) -0.006(7)
C45A 0.054(8) 0.044(6) 0.042(6) -0.014(4) 0.027(5) -0.014(5)
C46A 0.034(5) 0.072(11) 0.058(8) -0.019(7) 0.029(6) -0.013(6)
C70A 0.051(5) 0.053(6) 0.025(6) 0.011(5) 0.028(4) 0.006(4)
C71A 0.065(9) 0.051(6) 0.084(12) -0.007(8) 0.028(9) 0.021(6)
C72A 0.035(5) 0.047(8) 0.025(6) 0.016(7) 0.011(4) 0.027(6)
C122 0.091(4) 0.054(2) 0.061(3) 0.003(2) 0.050(3) 0.005(2)
C121 0.101(4) 0.046(2) 0.078(3) 0.021(2) 0.062(3) 0.018(2)
C120 0.087(3) 0.064(3) 0.072(3) 0.020(2) 0.053(3) 0.016(2)
C119 0.094(4) 0.060(3) 0.057(2) 0.001(2) 0.043(2) -0.017(3)
C118 0.123(5) 0.040(2) 0.056(2) -0.0111(19) 0.051(3) -0.011(3)
C117 0.120(4) 0.051(2) 0.066(3) -0.007(2) 0.060(3) 0.009(3)
C123 0.102(6) 0.045(5) 0.052(5) -0.012(4) 0.049(5) 0.010(5)
C128 0.113(6) 0.055(5) 0.061(5) 0.007(5) 0.052(5) -0.002(6)
C127 0.107(6) 0.057(5) 0.064(5) -0.001(5) 0.042(5) -0.003(6)
C126 0.108(6) 0.059(5) 0.066(5) -0.003(5) 0.047(5) 0.007(6)
C125 0.108(6) 0.058(5) 0.062(5) -0.010(5) 0.042(5) 0.003(6)
C124 0.092(6) 0.045(5) 0.055(5) -0.010(4) 0.056(5) 0.003(5)

_geom_special_details            
;
 All esds (except the esd in the dihedral angle between two l.s. planes)
 are estimated using the full covariance matrix.  The cell esds are taken
 into account individually in the estimation of esds in distances, angles
 and torsion angles; correlations between esds in cell parameters are only
 used when they are defined by crystal symmetry.  An approximate (isotropic)
 treatment of cell esds is used for estimating esds involving l.s. planes.
;
loop_
_geom_bond_atom_site_label_1
_geom_bond_atom_site_label_2
_geom_bond_distance
_geom_bond_site_symmetry_2
_geom_bond_publ_flag
P1 P2 2.2156(6) . ?
P1 P8 2.2000(7) . ?
P1 Mg1 2.6553(8) . ?
P1 Mg2 2.6717(8) . ?
P2 P3 2.2128(7) . ?
P2 P6 2.2869(7) . ?
P3 P4 2.2045(7) . ?
P3 Mg2 2.6353(8) . ?
P3 Mg3 2.6921(8) . ?
P4 P5 2.2140(7) . ?
P4 P8 2.2751(7) . ?
P5 P6 2.2034(7) . ?
P5 Mg3 2.5989(8) . ?
P5 Mg4 2.6628(8) . ?
P6 P7 2.2067(7) . ?
P7 P8 2.2189(7) . ?
P7 Mg1 2.6349(8) . ?
P7 Mg4 2.6398(8) . ?
Mg1 N1 2.0809(17) . ?
Mg1 N2 2.0570(17) . ?
Mg2 N3 2.0631(17) . ?
Mg2 N4 2.0614(18) . ?
Mg3 N5 2.0503(18) . ?
Mg3 N6 2.071(2) . ?
Mg4 N7 2.0547(18) . ?
Mg4 N8 2.0786(18) . ?
N1 C2 1.329(3) . ?
N1 C6 1.451(9) . ?
N1 C6A 1.469(10) . ?
N2 C4 1.339(3) . ?
N2 C18 1.454(7) . ?
N2 C18A 1.460(11) . ?
N3 C31 1.328(3) . ?
N3 C35 1.443(3) . ?
N4 C33 1.332(3) . ?
N4 C47 1.443(3) . ?
N5 C60 1.347(3) . ?
N5 C64 1.438(3) . ?
N6 C62 1.319(3) . ?
N6 C76 1.447(3) . ?
N7 C89 1.334(3) . ?
N7 C93 1.452(3) . ?
N8 C91 1.326(3) . ?
N8 C105 1.444(3) . ?
C1 H1A 0.9800 . ?
C1 H1B 0.9800 . ?
C1 H1C 0.9800 . ?
C1 C2 1.518(3) . ?
C2 C3 1.410(3) . ?
C3 H3 0.9500 . ?
C3 C4 1.399(3) . ?
C4 C5 1.519(3) . ?
C5 H5A 0.9800 . ?
C5 H5B 0.9800 . ?
C5 H5C 0.9800 . ?
C30 H30A 0.9800 . ?
C30 H30B 0.9800 . ?
C30 H30C 0.9800 . ?
C30 C31 1.521(3) . ?
C31 C32 1.406(3) . ?
C32 H32 0.9500 . ?
C32 C33 1.395(3) . ?
C33 C34 1.523(3) . ?
C34 H34A 0.9800 . ?
C34 H34B 0.9800 . ?
C34 H34C 0.9800 . ?
C35 C36 1.406(3) . ?
C35 C40 1.401(3) . ?
C36 C37 1.397(3) . ?
C36 C41 1.517(3) . ?
C37 H37 0.9500 . ?
C37 C38 1.380(4) . ?
C38 H38 0.9500 . ?
C38 C39 1.377(4) . ?
C39 H39 0.9500 . ?
C39 C40 1.397(3) . ?
C40 C44 1.528(6) . ?
C40 C44A 1.515(14) . ?
C41 H41 1.0000 . ?
C41 C42 1.528(4) . ?
C41 C43 1.532(4) . ?
C42 H42A 0.9800 . ?
C42 H42B 0.9800 . ?
C42 H42C 0.9800 . ?
C43 H43A 0.9800 . ?
C43 H43B 0.9800 . ?
C43 H43C 0.9800 . ?
C47 C48 1.408(3) . ?
C47 C52 1.404(3) . ?
C48 C49 1.399(3) . ?
C48 C53 1.523(4) . ?
C49 H49 0.9500 . ?
C49 C50 1.380(4) . ?
C50 H50 0.9500 . ?
C50 C51 1.381(4) . ?
C51 H51 0.9500 . ?
C51 C52 1.398(3) . ?
C52 C56 1.521(3) . ?
C53 H53 1.0000 . ?
C53 C54 1.524(5) . ?
C53 C55 1.511(5) . ?
C54 H54A 0.9800 . ?
C54 H54B 0.9800 . ?
C54 H54C 0.9800 . ?
C55 H55A 0.9800 . ?
C55 H55B 0.9800 . ?
C55 H55C 0.9800 . ?
C56 H56 1.0000 . ?
C56 C57 1.523(4) . ?
C56 C58 1.528(4) . ?
C57 H57A 0.9800 . ?
C57 H57B 0.9800 . ?
C57 H57C 0.9800 . ?
C58 H58A 0.9800 . ?
C58 H58B 0.9800 . ?
C58 H58C 0.9800 . ?
C59 H59A 0.9800 . ?
C59 H59B 0.9800 . ?
C59 H59C 0.9800 . ?
C59 C60 1.526(3) . ?
C60 C61 1.386(4) . ?
C61 H61 0.9500 . ?
C61 C62 1.420(3) . ?
C62 C63 1.514(4) . ?
C63 H63A 0.9800 . ?
C63 H63B 0.9800 . ?
C63 H63C 0.9800 . ?
C64 C65 1.408(3) . ?
C64 C69 1.406(3) . ?
C65 C66 1.399(3) . ?
C65 C70 1.522(6) . ?
C65 C70A 1.539(13) . ?
C66 H66 0.9500 . ?
C66 C67 1.381(4) . ?
C67 H67 0.9500 . ?
C67 C68 1.371(4) . ?
C68 H68 0.9500 . ?
C68 C69 1.397(4) . ?
C69 C73 1.518(4) . ?
C73 H73 1.0000 . ?
C73 C74 1.533(4) . ?
C73 C75 1.513(5) . ?
C74 H74A 0.9800 . ?
C74 H74B 0.9800 . ?
C74 H74C 0.9800 . ?
C75 H75A 0.9800 . ?
C75 H75B 0.9800 . ?
C75 H75C 0.9800 . ?
C76 C77 1.398(4) . ?
C76 C81 1.409(4) . ?
C77 C78 1.403(4) . ?
C77 C82 1.510(5) . ?
C78 H78 0.9500 . ?
C78 C79 1.370(5) . ?
C79 H79 0.9500 . ?
C79 C80 1.366(5) . ?
C80 H80 0.9500 . ?
C80 C81 1.392(3) . ?
C81 C85 1.512(4) . ?
C82 H82 1.0000 . ?
C82 C83 1.554(5) . ?
C82 C84 1.531(5) . ?
C83 H83A 0.9800 . ?
C83 H83B 0.9800 . ?
C83 H83C 0.9800 . ?
C84 H84A 0.9800 . ?
C84 H84B 0.9800 . ?
C84 H84C 0.9800 . ?
C85 H85 1.0000 . ?
C85 C86 1.527(4) . ?
C85 C87 1.534(3) . ?
C86 H86A 0.9800 . ?
C86 H86B 0.9800 . ?
C86 H86C 0.9800 . ?
C87 H87A 0.9800 . ?
C87 H87B 0.9800 . ?
C87 H87C 0.9800 . ?
C88 H88A 0.9800 . ?
C88 H88B 0.9800 . ?
C88 H88C 0.9800 . ?
C88 C89 1.520(3) . ?
C89 C90 1.386(3) . ?
C90 H90 0.9500 . ?
C90 C91 1.415(3) . ?
C91 C92 1.525(3) . ?
C92 H92A 0.9800 . ?
C92 H92B 0.9800 . ?
C92 H92C 0.9800 . ?
C93 C94 1.405(3) . ?
C93 C98 1.408(3) . ?
C94 C95 1.397(3) . ?
C94 C99 1.523(4) . ?
C95 H95 0.9500 . ?
C95 C96 1.385(4) . ?
C96 H96 0.9500 . ?
C96 C97 1.381(4) . ?
C97 H97 0.9500 . ?
C97 C98 1.396(3) . ?
C98 C102 1.509(3) . ?
C99 H99 1.0000 . ?
C99 C100 1.514(4) . ?
C99 C101 1.531(5) . ?
C100 H10A 0.9800 . ?
C100 H10B 0.9800 . ?
C100 H10C 0.9800 . ?
C101 H10D 0.9800 . ?
C101 H10E 0.9800 . ?
C101 H10F 0.9800 . ?
C102 H102 1.0000 . ?
C102 C103 1.529(3) . ?
C102 C104 1.510(4) . ?
C103 H10G 0.9800 . ?
C103 H10H 0.9800 . ?
C103 H10I 0.9800 . ?
C104 H10J 0.9800 . ?
C104 H10K 0.9800 . ?
C104 H10L 0.9800 . ?
C105 C106 1.410(3) . ?
C105 C110 1.403(3) . ?
C106 C107 1.390(3) . ?
C106 C111 1.515(3) . ?
C107 H107 0.9500 . ?
C107 C108 1.377(4) . ?
C108 H108 0.9500 . ?
C108 C109 1.383(4) . ?
C109 H109 0.9500 . ?
C109 C110 1.392(3) . ?
C110 C114 1.522(3) . ?
C111 H111 1.0000 . ?
C111 C112 1.519(3) . ?
C111 C113 1.532(3) . ?
C112 H11A 0.9800 . ?
C112 H11B 0.9800 . ?
C112 H11C 0.9800 . ?
C113 H11D 0.9800 . ?
C113 H11E 0.9800 . ?
C113 H11F 0.9800 . ?
C114 H114 1.0000 . ?
C114 C115 1.538(4) . ?
C114 C116 1.514(4) . ?
C115 H11G 0.9800 . ?
C115 H11H 0.9800 . ?
C115 H11I 0.9800 . ?
C116 H11J 0.9800 . ?
C116 H11K 0.9800 . ?
C116 H11L 0.9800 . ?
C6 C7 1.408(9) . ?
C6 C11 1.402(10) . ?
C7 C8 1.392(9) . ?
C7 C12 1.500(8) . ?
C8 H8 0.9500 . ?
C8 C9 1.369(8) . ?
C9 H9 0.9500 . ?
C9 C10 1.368(8) . ?
C10 H10 0.9500 . ?
C10 C11 1.399(10) . ?
C11 C15 1.503(9) . ?
C12 H12 1.0000 . ?
C12 C13 1.524(9) . ?
C12 C14 1.536(8) . ?
C13 H13A 0.9800 . ?
C13 H13B 0.9800 . ?
C13 H13C 0.9800 . ?
C14 H14A 0.9800 . ?
C14 H14B 0.9800 . ?
C14 H14C 0.9800 . ?
C15 H15 1.0000 . ?
C15 C16 1.554(8) . ?
C15 C17 1.545(8) . ?
C16 H16A 0.9800 . ?
C16 H16B 0.9800 . ?
C16 H16C 0.9800 . ?
C17 H17A 0.9800 . ?
C17 H17B 0.9800 . ?
C17 H17C 0.9800 . ?
C18 C19 1.410(9) . ?
C18 C23 1.391(9) . ?
C19 C20 1.401(8) . ?
C19 C24 1.518(8) . ?
C20 H20 0.9500 . ?
C20 C21 1.385(7) . ?
C21 H21 0.9500 . ?
C21 C22 1.370(7) . ?
C22 H22 0.9500 . ?
C22 C23 1.401(8) . ?
C23 C27 1.514(7) . ?
C24 H24 1.0000 . ?
C24 C25 1.545(8) . ?
C24 C26 1.515(8) . ?
C25 H25A 0.9800 . ?
C25 H25B 0.9800 . ?
C25 H25C 0.9800 . ?
C26 H26A 0.9800 . ?
C26 H26B 0.9800 . ?
C26 H26C 0.9800 . ?
C27 H27 1.0000 . ?
C27 C28 1.523(7) . ?
C27 C29 1.535(7) . ?
C28 H28A 0.9800 . ?
C28 H28B 0.9800 . ?
C28 H28C 0.9800 . ?
C29 H29A 0.9800 . ?
C29 H29B 0.9800 . ?
C29 H29C 0.9800 . ?
C44 H44 1.0000 . ?
C44 C45 1.522(7) . ?
C44 C46 1.541(7) . ?
C45 H45A 0.9800 . ?
C45 H45B 0.9800 . ?
C45 H45C 0.9800 . ?
C46 H46A 0.9800 . ?
C46 H46B 0.9800 . ?
C46 H46C 0.9800 . ?
C70 H70 1.0000 . ?
C70 C71 1.504(7) . ?
C70 C72 1.520(6) . ?
C71 H71A 0.9800 . ?
C71 H71B 0.9800 . ?
C71 H71C 0.9800 . ?
C72 H72A 0.9800 . ?
C72 H72B 0.9800 . ?
C72 H72C 0.9800 . ?
C6A C7A 1.416(11) . ?
C6A C11A 1.403(11) . ?
C7A C8A 1.394(11) . ?
C7A C12A 1.507(10) . ?
C8A H8A 0.9500 . ?
C8A C9A 1.368(10) . ?
C9A H9A 0.9500 . ?
C9A C10A 1.368(10) . ?
C10A H10M 0.9500 . ?
C10A C11A 1.400(11) . ?
C11A C15A 1.507(11) . ?
C12A H12A 1.0000 . ?
C12A C13A 1.533(11) . ?
C12A C14A 1.543(11) . ?
C13A H13D 0.9800 . ?
C13A H13E 0.9800 . ?
C13A H13F 0.9800 . ?
C14A H14D 0.9800 . ?
C14A H14E 0.9800 . ?
C14A H14F 0.9800 . ?
C15A H15A 1.0000 . ?
C15A C16A 1.546(12) . ?
C15A C17A 1.529(12) . ?
C16A H16D 0.9800 . ?
C16A H16E 0.9800 . ?
C16A H16F 0.9800 . ?
C17A H17D 0.9800 . ?
C17A H17E 0.9800 . ?
C17A H17F 0.9800 . ?
C18A C19A 1.399(11) . ?
C18A C23A 1.389(12) . ?
C19A C20A 1.396(11) . ?
C19A C24A 1.503(10) . ?
C20A H20A 0.9500 . ?
C20A C21A 1.377(10) . ?
C21A H21A 0.9500 . ?
C21A C22A 1.350(9) . ?
C22A H22A 0.9500 . ?
C22A C23A 1.394(11) . ?
C23A C27A 1.515(11) . ?
C24A H24A 1.0000 . ?
C24A C25A 1.518(11) . ?
C24A C26A 1.536(10) . ?
C25A H25D 0.9800 . ?
C25A H25E 0.9800 . ?
C25A H25F 0.9800 . ?
C26A H26D 0.9800 . ?
C26A H26E 0.9800 . ?
C26A H26F 0.9800 . ?
C27A H27A 1.0000 . ?
C27A C28A 1.517(12) . ?
C27A C29A 1.563(12) . ?
C28A H28D 0.9800 . ?
C28A H28E 0.9800 . ?
C28A H28F 0.9800 . ?
C29A H29D 0.9800 . ?
C29A H29E 0.9800 . ?
C29A H29F 0.9800 . ?
C44A H44A 1.0000 . ?
C44A C45A 1.528(14) . ?
C44A C46A 1.540(14) . ?
C45A H45D 0.9800 . ?
C45A H45E 0.9800 . ?
C45A H45F 0.9800 . ?
C46A H46D 0.9800 . ?
C46A H46E 0.9800 . ?
C46A H46F 0.9800 . ?
C70A H70A 1.0000 . ?
C70A C71A 1.548(14) . ?
C70A C72A 1.541(14) . ?
C71A H71D 0.9800 . ?
C71A H71E 0.9800 . ?
C71A H71F 0.9800 . ?
C72A H72D 0.9800 . ?
C72A H72E 0.9800 . ?
C72A H72F 0.9800 . ?
C122 H122 0.9500 . ?
C122 C121 1.3900 . ?
C122 C117 1.3900 . ?
C121 H121 0.9500 . ?
C121 C120 1.3900 . ?
C120 H120 0.9500 . ?
C120 C119 1.3900 . ?
C119 H119 0.9500 . ?
C119 C118 1.3900 . ?
C118 H118 0.9500 . ?
C118 C117 1.3900 . ?
C117 H117 0.9500 . ?
C123 H123 0.9500 . ?
C123 C128 1.3900 . ?
C123 C124 1.3900 . ?
C128 H128 0.9500 . ?
C128 C127 1.3900 . ?
C127 H127 0.9500 . ?
C127 C126 1.3900 . ?
C126 H126 0.9500 . ?
C126 C125 1.3900 . ?
C125 H125 0.9500 . ?
C125 C124 1.3900 . ?
C124 H124 0.9500 . ?

loop_
_geom_angle_atom_site_label_1
_geom_angle_atom_site_label_2
_geom_angle_atom_site_label_3
_geom_angle
_geom_angle_site_symmetry_1
_geom_angle_site_symmetry_3
_geom_angle_publ_flag
P2 P1 Mg1 108.19(3) . . ?
P2 P1 Mg2 81.33(2) . . ?
P8 P1 P2 97.24(3) . . ?
P8 P1 Mg1 80.63(2) . . ?
P8 P1 Mg2 106.27(3) . . ?
Mg1 P1 Mg2 167.77(3) . . ?
P1 P2 P6 101.95(3) . . ?
P3 P2 P1 93.34(2) . . ?
P3 P2 P6 101.34(3) . . ?
P2 P3 Mg2 82.22(2) . . ?
P2 P3 Mg3 106.87(3) . . ?
P4 P3 P2 97.40(3) . . ?
P4 P3 Mg2 106.09(3) . . ?
P4 P3 Mg3 80.86(2) . . ?
Mg2 P3 Mg3 168.04(3) . . ?
P3 P4 P5 93.02(2) . . ?
P3 P4 P8 102.54(3) . . ?
P5 P4 P8 101.46(3) . . ?
P4 P5 Mg3 82.84(2) . . ?
P4 P5 Mg4 110.16(3) . . ?
P6 P5 P4 97.26(3) . . ?
P6 P5 Mg3 107.27(3) . . ?
P6 P5 Mg4 80.55(2) . . ?
Mg3 P5 Mg4 164.26(3) . . ?
P5 P6 P2 102.67(3) . . ?
P5 P6 P7 92.60(2) . . ?
P7 P6 P2 102.23(3) . . ?
P6 P7 P8 96.84(3) . . ?
P6 P7 Mg1 108.87(3) . . ?
P6 P7 Mg4 81.02(2) . . ?
P8 P7 Mg1 80.76(2) . . ?
P8 P7 Mg4 109.71(3) . . ?
Mg1 P7 Mg4 165.11(3) . . ?
P1 P8 P4 102.26(3) . . ?
P1 P8 P7 93.29(2) . . ?
P7 P8 P4 102.32(3) . . ?
P7 Mg1 P1 74.80(2) . . ?
N1 Mg1 P1 120.38(5) . . ?
N1 Mg1 P7 108.99(5) . . ?
N2 Mg1 P1 130.68(6) . . ?
N2 Mg1 P7 125.63(5) . . ?
N2 Mg1 N1 96.40(7) . . ?
P3 Mg2 P1 74.74(2) . . ?
N3 Mg2 P1 115.83(6) . . ?
N3 Mg2 P3 117.57(5) . . ?
N4 Mg2 P1 127.77(6) . . ?
N4 Mg2 P3 129.35(6) . . ?
N4 Mg2 N3 93.88(7) . . ?
P5 Mg3 P3 74.56(2) . . ?
N5 Mg3 P3 125.38(6) . . ?
N5 Mg3 P5 136.50(6) . . ?
N5 Mg3 N6 94.82(8) . . ?
N6 Mg3 P3 115.92(6) . . ?
N6 Mg3 P5 110.82(6) . . ?
P7 Mg4 P5 73.92(2) . . ?
N7 Mg4 P5 128.59(6) . . ?
N7 Mg4 P7 132.76(6) . . ?
N7 Mg4 N8 94.39(7) . . ?
N8 Mg4 P5 112.56(5) . . ?
N8 Mg4 P7 115.72(5) . . ?
C2 N1 Mg1 114.46(13) . . ?
C2 N1 C6 118.4(8) . . ?
C2 N1 C6A 116.1(10) . . ?
C6 N1 Mg1 127.0(8) . . ?
C6A N1 Mg1 129.0(10) . . ?
C4 N2 Mg1 113.13(13) . . ?
C4 N2 C18 115.6(8) . . ?
C4 N2 C18A 117.1(13) . . ?
C18 N2 Mg1 131.2(8) . . ?
C18A N2 Mg1 129.4(13) . . ?
C31 N3 Mg2 119.86(14) . . ?
C31 N3 C35 115.42(17) . . ?
C35 N3 Mg2 124.63(13) . . ?
C33 N4 Mg2 119.42(14) . . ?
C33 N4 C47 115.33(17) . . ?
C47 N4 Mg2 125.20(14) . . ?
C60 N5 Mg3 112.56(15) . . ?
C60 N5 C64 115.05(17) . . ?
C64 N5 Mg3 132.22(14) . . ?
C62 N6 Mg3 117.01(16) . . ?
C62 N6 C76 116.1(2) . . ?
C76 N6 Mg3 126.91(14) . . ?
C89 N7 Mg4 117.33(14) . . ?
C89 N7 C93 114.01(18) . . ?
C93 N7 Mg4 128.30(14) . . ?
C91 N8 Mg4 118.64(14) . . ?
C91 N8 C105 116.12(17) . . ?
C105 N8 Mg4 125.10(13) . . ?
H1A C1 H1B 109.5 . . ?
H1A C1 H1C 109.5 . . ?
H1B C1 H1C 109.5 . . ?
C2 C1 H1A 109.5 . . ?
C2 C1 H1B 109.5 . . ?
C2 C1 H1C 109.5 . . ?
N1 C2 C1 121.64(18) . . ?
N1 C2 C3 124.51(18) . . ?
C3 C2 C1 113.83(18) . . ?
C2 C3 H3 114.5 . . ?
C4 C3 C2 131.0(2) . . ?
C4 C3 H3 114.5 . . ?
N2 C4 C3 125.19(19) . . ?
N2 C4 C5 119.61(19) . . ?
C3 C4 C5 115.13(19) . . ?
C4 C5 H5A 109.5 . . ?
C4 C5 H5B 109.5 . . ?
C4 C5 H5C 109.5 . . ?
H5A C5 H5B 109.5 . . ?
H5A C5 H5C 109.5 . . ?
H5B C5 H5C 109.5 . . ?
H30A C30 H30B 109.5 . . ?
H30A C30 H30C 109.5 . . ?
H30B C30 H30C 109.5 . . ?
C31 C30 H30A 109.5 . . ?
C31 C30 H30B 109.5 . . ?
C31 C30 H30C 109.5 . . ?
N3 C31 C30 121.19(19) . . ?
N3 C31 C32 124.78(19) . . ?
C32 C31 C30 113.9(2) . . ?
C31 C32 H32 115.3 . . ?
C33 C32 C31 129.4(2) . . ?
C33 C32 H32 115.3 . . ?
N4 C33 C32 124.94(19) . . ?
N4 C33 C34 120.90(19) . . ?
C32 C33 C34 114.10(19) . . ?
C33 C34 H34A 109.5 . . ?
C33 C34 H34B 109.5 . . ?
C33 C34 H34C 109.5 . . ?
H34A C34 H34B 109.5 . . ?
H34A C34 H34C 109.5 . . ?
H34B C34 H34C 109.5 . . ?
C36 C35 N3 119.94(19) . . ?
C40 C35 N3 118.79(19) . . ?
C40 C35 C36 121.2(2) . . ?
C35 C36 C41 121.9(2) . . ?
C37 C36 C35 118.1(2) . . ?
C37 C36 C41 120.0(2) . . ?
C36 C37 H37 119.4 . . ?
C38 C37 C36 121.2(2) . . ?
C38 C37 H37 119.4 . . ?
C37 C38 H38 120.1 . . ?
C39 C38 C37 119.8(2) . . ?
C39 C38 H38 120.1 . . ?
C38 C39 H39 119.3 . . ?
C38 C39 C40 121.4(2) . . ?
C40 C39 H39 119.3 . . ?
C35 C40 C44 123.4(3) . . ?
C35 C40 C44A 119.5(9) . . ?
C39 C40 C35 118.0(2) . . ?
C39 C40 C44 118.5(4) . . ?
C39 C40 C44A 122.4(9) . . ?
C36 C41 H41 107.4 . . ?
C36 C41 C42 112.1(2) . . ?
C36 C41 C43 112.1(2) . . ?
C42 C41 H41 107.4 . . ?
C42 C41 C43 110.2(2) . . ?
C43 C41 H41 107.4 . . ?
C41 C42 H42A 109.5 . . ?
C41 C42 H42B 109.5 . . ?
C41 C42 H42C 109.5 . . ?
H42A C42 H42B 109.5 . . ?
H42A C42 H42C 109.5 . . ?
H42B C42 H42C 109.5 . . ?
C41 C43 H43A 109.5 . . ?
C41 C43 H43B 109.5 . . ?
C41 C43 H43C 109.5 . . ?
H43A C43 H43B 109.5 . . ?
H43A C43 H43C 109.5 . . ?
H43B C43 H43C 109.5 . . ?
C48 C47 N4 119.0(2) . . ?
C52 C47 N4 119.5(2) . . ?
C52 C47 C48 121.5(2) . . ?
C47 C48 C53 122.2(2) . . ?
C49 C48 C47 117.9(2) . . ?
C49 C48 C53 119.8(2) . . ?
C48 C49 H49 119.3 . . ?
C50 C49 C48 121.3(3) . . ?
C50 C49 H49 119.3 . . ?
C49 C50 H50 120.0 . . ?
C49 C50 C51 119.9(2) . . ?
C51 C50 H50 120.0 . . ?
C50 C51 H51 119.4 . . ?
C50 C51 C52 121.3(2) . . ?
C52 C51 H51 119.4 . . ?
C47 C52 C56 121.3(2) . . ?
C51 C52 C47 118.0(2) . . ?
C51 C52 C56 120.6(2) . . ?
C48 C53 H53 107.6 . . ?
C48 C53 C54 110.0(3) . . ?
C54 C53 H53 107.6 . . ?
C55 C53 C48 114.0(3) . . ?
C55 C53 H53 107.6 . . ?
C55 C53 C54 109.8(3) . . ?
C53 C54 H54A 109.5 . . ?
C53 C54 H54B 109.5 . . ?
C53 C54 H54C 109.5 . . ?
H54A C54 H54B 109.5 . . ?
H54A C54 H54C 109.5 . . ?
H54B C54 H54C 109.5 . . ?
C53 C55 H55A 109.5 . . ?
C53 C55 H55B 109.5 . . ?
C53 C55 H55C 109.5 . . ?
H55A C55 H55B 109.5 . . ?
H55A C55 H55C 109.5 . . ?
H55B C55 H55C 109.5 . . ?
C52 C56 H56 107.1 . . ?
C52 C56 C57 113.3(2) . . ?
C52 C56 C58 111.4(2) . . ?
C57 C56 H56 107.1 . . ?
C57 C56 C58 110.4(2) . . ?
C58 C56 H56 107.1 . . ?
C56 C57 H57A 109.5 . . ?
C56 C57 H57B 109.5 . . ?
C56 C57 H57C 109.5 . . ?
H57A C57 H57B 109.5 . . ?
H57A C57 H57C 109.5 . . ?
H57B C57 H57C 109.5 . . ?
C56 C58 H58A 109.5 . . ?
C56 C58 H58B 109.5 . . ?
C56 C58 H58C 109.5 . . ?
H58A C58 H58B 109.5 . . ?
H58A C58 H58C 109.5 . . ?
H58B C58 H58C 109.5 . . ?
H59A C59 H59B 109.5 . . ?
H59A C59 H59C 109.5 . . ?
H59B C59 H59C 109.5 . . ?
C60 C59 H59A 109.5 . . ?
C60 C59 H59B 109.5 . . ?
C60 C59 H59C 109.5 . . ?
N5 C60 C59 119.7(2) . . ?
N5 C60 C61 124.9(2) . . ?
C61 C60 C59 115.4(2) . . ?
C60 C61 H61 115.1 . . ?
C60 C61 C62 129.7(2) . . ?
C62 C61 H61 115.1 . . ?
N6 C62 C61 123.1(2) . . ?
N6 C62 C63 121.8(2) . . ?
C61 C62 C63 115.0(2) . . ?
C62 C63 H63A 109.5 . . ?
C62 C63 H63B 109.5 . . ?
C62 C63 H63C 109.5 . . ?
H63A C63 H63B 109.5 . . ?
H63A C63 H63C 109.5 . . ?
H63B C63 H63C 109.5 . . ?
C65 C64 N5 120.80(19) . . ?
C69 C64 N5 119.4(2) . . ?
C69 C64 C65 119.8(2) . . ?
C64 C65 C70 120.5(4) . . ?
C64 C65 C70A 125.4(10) . . ?
C66 C65 C64 118.9(2) . . ?
C66 C65 C70 120.6(4) . . ?
C66 C65 C70A 115.3(10) . . ?
C65 C66 H66 119.4 . . ?
C67 C66 C65 121.2(3) . . ?
C67 C66 H66 119.4 . . ?
C66 C67 H67 120.3 . . ?
C68 C67 C66 119.5(2) . . ?
C68 C67 H67 120.3 . . ?
C67 C68 H68 119.2 . . ?
C67 C68 C69 121.6(2) . . ?
C69 C68 H68 119.2 . . ?
C64 C69 C73 122.9(2) . . ?
C68 C69 C64 118.9(2) . . ?
C68 C69 C73 118.2(2) . . ?
C69 C73 H73 108.0 . . ?
C69 C73 C74 111.8(3) . . ?
C74 C73 H73 108.0 . . ?
C75 C73 C69 111.1(2) . . ?
C75 C73 H73 108.0 . . ?
C75 C73 C74 109.9(3) . . ?
C73 C74 H74A 109.5 . . ?
C73 C74 H74B 109.5 . . ?
C73 C74 H74C 109.5 . . ?
H74A C74 H74B 109.5 . . ?
H74A C74 H74C 109.5 . . ?
H74B C74 H74C 109.5 . . ?
C73 C75 H75A 109.5 . . ?
C73 C75 H75B 109.5 . . ?
C73 C75 H75C 109.5 . . ?
H75A C75 H75B 109.5 . . ?
H75A C75 H75C 109.5 . . ?
H75B C75 H75C 109.5 . . ?
C77 C76 N6 120.2(2) . . ?
C77 C76 C81 120.8(2) . . ?
C81 C76 N6 119.0(2) . . ?
C76 C77 C78 117.9(3) . . ?
C76 C77 C82 122.6(3) . . ?
C78 C77 C82 119.5(3) . . ?
C77 C78 H78 119.3 . . ?
C79 C78 C77 121.4(3) . . ?
C79 C78 H78 119.3 . . ?
C78 C79 H79 120.0 . . ?
C80 C79 C78 120.0(3) . . ?
C80 C79 H79 120.0 . . ?
C79 C80 H80 119.3 . . ?
C79 C80 C81 121.4(3) . . ?
C81 C80 H80 119.3 . . ?
C76 C81 C85 123.2(2) . . ?
C80 C81 C76 118.2(3) . . ?
C80 C81 C85 118.6(3) . . ?
C77 C82 H82 108.0 . . ?
C77 C82 C83 110.8(3) . . ?
C77 C82 C84 112.3(4) . . ?
C83 C82 H82 108.0 . . ?
C84 C82 H82 108.0 . . ?
C84 C82 C83 109.7(3) . . ?
C82 C83 H83A 109.5 . . ?
C82 C83 H83B 109.5 . . ?
C82 C83 H83C 109.5 . . ?
H83A C83 H83B 109.5 . . ?
H83A C83 H83C 109.5 . . ?
H83B C83 H83C 109.5 . . ?
C82 C84 H84A 109.5 . . ?
C82 C84 H84B 109.5 . . ?
C82 C84 H84C 109.5 . . ?
H84A C84 H84B 109.5 . . ?
H84A C84 H84C 109.5 . . ?
H84B C84 H84C 109.5 . . ?
C81 C85 H85 108.1 . . ?
C81 C85 C86 112.4(2) . . ?
C81 C85 C87 111.1(2) . . ?
C86 C85 H85 108.1 . . ?
C86 C85 C87 109.0(3) . . ?
C87 C85 H85 108.1 . . ?
C85 C86 H86A 109.5 . . ?
C85 C86 H86B 109.5 . . ?
C85 C86 H86C 109.5 . . ?
H86A C86 H86B 109.5 . . ?
H86A C86 H86C 109.5 . . ?
H86B C86 H86C 109.5 . . ?
C85 C87 H87A 109.5 . . ?
C85 C87 H87B 109.5 . . ?
C85 C87 H87C 109.5 . . ?
H87A C87 H87B 109.5 . . ?
H87A C87 H87C 109.5 . . ?
H87B C87 H87C 109.5 . . ?
H88A C88 H88B 109.5 . . ?
H88A C88 H88C 109.5 . . ?
H88B C88 H88C 109.5 . . ?
C89 C88 H88A 109.5 . . ?
C89 C88 H88B 109.5 . . ?
C89 C88 H88C 109.5 . . ?
N7 C89 C88 119.4(2) . . ?
N7 C89 C90 125.3(2) . . ?
C90 C89 C88 115.2(2) . . ?
C89 C90 H90 115.1 . . ?
C89 C90 C91 129.9(2) . . ?
C91 C90 H90 115.1 . . ?
N8 C91 C90 124.1(2) . . ?
N8 C91 C92 121.1(2) . . ?
C90 C91 C92 114.6(2) . . ?
C91 C92 H92A 109.5 . . ?
C91 C92 H92B 109.5 . . ?
C91 C92 H92C 109.5 . . ?
H92A C92 H92B 109.5 . . ?
H92A C92 H92C 109.5 . . ?
H92B C92 H92C 109.5 . . ?
C94 C93 N7 117.5(2) . . ?
C94 C93 C98 120.8(2) . . ?
C98 C93 N7 121.6(2) . . ?
C93 C94 C99 121.5(2) . . ?
C95 C94 C93 118.6(2) . . ?
C95 C94 C99 119.9(2) . . ?
C94 C95 H95 119.5 . . ?
C96 C95 C94 121.0(3) . . ?
C96 C95 H95 119.5 . . ?
C95 C96 H96 120.1 . . ?
C97 C96 C95 119.8(2) . . ?
C97 C96 H96 120.1 . . ?
C96 C97 H97 119.3 . . ?
C96 C97 C98 121.3(2) . . ?
C98 C97 H97 119.3 . . ?
C93 C98 C102 121.0(2) . . ?
C97 C98 C93 118.4(2) . . ?
C97 C98 C102 120.6(2) . . ?
C94 C99 H99 107.4 . . ?
C94 C99 C101 112.1(2) . . ?
C100 C99 C94 110.9(3) . . ?
C100 C99 H99 107.4 . . ?
C100 C99 C101 111.3(3) . . ?
C101 C99 H99 107.4 . . ?
C99 C100 H10A 109.5 . . ?
C99 C100 H10B 109.5 . . ?
C99 C100 H10C 109.5 . . ?
H10A C100 H10B 109.5 . . ?
H10A C100 H10C 109.5 . . ?
H10B C100 H10C 109.5 . . ?
C99 C101 H10D 109.5 . . ?
C99 C101 H10E 109.5 . . ?
C99 C101 H10F 109.5 . . ?
H10D C101 H10E 109.5 . . ?
H10D C101 H10F 109.5 . . ?
H10E C101 H10F 109.5 . . ?
C98 C102 H102 107.9 . . ?
C98 C102 C103 112.8(2) . . ?
C98 C102 C104 110.0(2) . . ?
C103 C102 H102 107.9 . . ?
C104 C102 H102 107.9 . . ?
C104 C102 C103 110.2(2) . . ?
C102 C103 H10G 109.5 . . ?
C102 C103 H10H 109.5 . . ?
C102 C103 H10I 109.5 . . ?
H10G C103 H10H 109.5 . . ?
H10G C103 H10I 109.5 . . ?
H10H C103 H10I 109.5 . . ?
C102 C104 H10J 109.5 . . ?
C102 C104 H10K 109.5 . . ?
C102 C104 H10L 109.5 . . ?
H10J C104 H10K 109.5 . . ?
H10J C104 H10L 109.5 . . ?
H10K C104 H10L 109.5 . . ?
C106 C105 N8 118.37(18) . . ?
C110 C105 N8 121.02(18) . . ?
C110 C105 C106 120.59(19) . . ?
C105 C106 C111 121.72(19) . . ?
C107 C106 C105 118.5(2) . . ?
C107 C106 C111 119.75(19) . . ?
C106 C107 H107 119.3 . . ?
C108 C107 C106 121.3(2) . . ?
C108 C107 H107 119.3 . . ?
C107 C108 H108 120.2 . . ?
C107 C108 C109 119.7(2) . . ?
C109 C108 H108 120.2 . . ?
C108 C109 H109 119.4 . . ?
C108 C109 C110 121.3(2) . . ?
C110 C109 H109 119.4 . . ?
C105 C110 C114 122.60(19) . . ?
C109 C110 C105 118.5(2) . . ?
C109 C110 C114 118.9(2) . . ?
C106 C111 H111 107.8 . . ?
C106 C111 C112 112.3(2) . . ?
C106 C111 C113 111.49(19) . . ?
C112 C111 H111 107.8 . . ?
C112 C111 C113 109.3(2) . . ?
C113 C111 H111 107.8 . . ?
C111 C112 H11A 109.5 . . ?
C111 C112 H11B 109.5 . . ?
C111 C112 H11C 109.5 . . ?
H11A C112 H11B 109.5 . . ?
H11A C112 H11C 109.5 . . ?
H11B C112 H11C 109.5 . . ?
C111 C113 H11D 109.5 . . ?
C111 C113 H11E 109.5 . . ?
C111 C113 H11F 109.5 . . ?
H11D C113 H11E 109.5 . . ?
H11D C113 H11F 109.5 . . ?
H11E C113 H11F 109.5 . . ?
C110 C114 H114 108.1 . . ?
C110 C114 C115 110.3(2) . . ?
C115 C114 H114 108.1 . . ?
C116 C114 C110 111.7(2) . . ?
C116 C114 H114 108.1 . . ?
C116 C114 C115 110.5(3) . . ?
C114 C115 H11G 109.5 . . ?
C114 C115 H11H 109.5 . . ?
C114 C115 H11I 109.5 . . ?
H11G C115 H11H 109.5 . . ?
H11G C115 H11I 109.5 . . ?
H11H C115 H11I 109.5 . . ?
C114 C116 H11J 109.5 . . ?
C114 C116 H11K 109.5 . . ?
C114 C116 H11L 109.5 . . ?
H11J C116 H11K 109.5 . . ?
H11J C116 H11L 109.5 . . ?
H11K C116 H11L 109.5 . . ?
C7 C6 N1 117.8(8) . . ?
C11 C6 N1 121.2(9) . . ?
C11 C6 C7 121.1(8) . . ?
C6 C7 C12 122.0(7) . . ?
C8 C7 C6 117.7(7) . . ?
C8 C7 C12 119.8(7) . . ?
C7 C8 H8 119.4 . . ?
C9 C8 C7 121.2(7) . . ?
C9 C8 H8 119.4 . . ?
C8 C9 H9 119.4 . . ?
C10 C9 C8 121.2(7) . . ?
C10 C9 H9 119.4 . . ?
C9 C10 H10 119.9 . . ?
C9 C10 C11 120.2(8) . . ?
C11 C10 H10 119.9 . . ?
C6 C11 C15 123.1(10) . . ?
C10 C11 C6 118.6(9) . . ?
C10 C11 C15 118.2(9) . . ?
C7 C12 H12 108.1 . . ?
C7 C12 C13 113.2(7) . . ?
C7 C12 C14 107.2(9) . . ?
C13 C12 H12 108.1 . . ?
C13 C12 C14 111.9(7) . . ?
C14 C12 H12 108.1 . . ?
C12 C13 H13A 109.5 . . ?
C12 C13 H13B 109.5 . . ?
C12 C13 H13C 109.5 . . ?
H13A C13 H13B 109.5 . . ?
H13A C13 H13C 109.5 . . ?
H13B C13 H13C 109.5 . . ?
C12 C14 H14A 109.5 . . ?
C12 C14 H14B 109.5 . . ?
C12 C14 H14C 109.5 . . ?
H14A C14 H14B 109.5 . . ?
H14A C14 H14C 109.5 . . ?
H14B C14 H14C 109.5 . . ?
C11 C15 H15 107.8 . . ?
C11 C15 C16 111.8(10) . . ?
C11 C15 C17 114.1(10) . . ?
C16 C15 H15 107.8 . . ?
C17 C15 H15 107.8 . . ?
C17 C15 C16 107.2(7) . . ?
C15 C16 H16A 109.5 . . ?
C15 C16 H16B 109.5 . . ?
C15 C16 H16C 109.5 . . ?
H16A C16 H16B 109.5 . . ?
H16A C16 H16C 109.5 . . ?
H16B C16 H16C 109.5 . . ?
C15 C17 H17A 109.5 . . ?
C15 C17 H17B 109.5 . . ?
C15 C17 H17C 109.5 . . ?
H17A C17 H17B 109.5 . . ?
H17A C17 H17C 109.5 . . ?
H17B C17 H17C 109.5 . . ?
C19 C18 N2 118.0(7) . . ?
C23 C18 N2 121.6(7) . . ?
C23 C18 C19 120.4(7) . . ?
C18 C19 C24 123.0(7) . . ?
C20 C19 C18 118.3(7) . . ?
C20 C19 C24 118.7(6) . . ?
C19 C20 H20 119.2 . . ?
C21 C20 C19 121.6(6) . . ?
C21 C20 H20 119.2 . . ?
C20 C21 H21 120.4 . . ?
C22 C21 C20 119.1(6) . . ?
C22 C21 H21 120.4 . . ?
C21 C22 H22 119.3 . . ?
C21 C22 C23 121.5(7) . . ?
C23 C22 H22 119.3 . . ?
C18 C23 C22 119.1(7) . . ?
C18 C23 C27 122.5(7) . . ?
C22 C23 C27 118.3(7) . . ?
C19 C24 H24 109.2 . . ?
C19 C24 C25 110.0(6) . . ?
C25 C24 H24 109.2 . . ?
C26 C24 C19 109.0(6) . . ?
C26 C24 H24 109.2 . . ?
C26 C24 C25 110.4(6) . . ?
C24 C25 H25A 109.5 . . ?
C24 C25 H25B 109.5 . . ?
C24 C25 H25C 109.5 . . ?
H25A C25 H25B 109.5 . . ?
H25A C25 H25C 109.5 . . ?
H25B C25 H25C 109.5 . . ?
C24 C26 H26A 109.5 . . ?
C24 C26 H26B 109.5 . . ?
C24 C26 H26C 109.5 . . ?
H26A C26 H26B 109.5 . . ?
H26A C26 H26C 109.5 . . ?
H26B C26 H26C 109.5 . . ?
C23 C27 H27 107.8 . . ?
C23 C27 C28 109.3(7) . . ?
C23 C27 C29 113.3(5) . . ?
C28 C27 H27 107.8 . . ?
C28 C27 C29 110.7(6) . . ?
C29 C27 H27 107.8 . . ?
C27 C28 H28A 109.5 . . ?
C27 C28 H28B 109.5 . . ?
C27 C28 H28C 109.5 . . ?
H28A C28 H28B 109.5 . . ?
H28A C28 H28C 109.5 . . ?
H28B C28 H28C 109.5 . . ?
C27 C29 H29A 109.5 . . ?
C27 C29 H29B 109.5 . . ?
C27 C29 H29C 109.5 . . ?
H29A C29 H29B 109.5 . . ?
H29A C29 H29C 109.5 . . ?
H29B C29 H29C 109.5 . . ?
C40 C44 H44 106.4 . . ?
C40 C44 C46 113.0(4) . . ?
C45 C44 C40 113.5(5) . . ?
C45 C44 H44 106.4 . . ?
C45 C44 C46 110.5(5) . . ?
C46 C44 H44 106.4 . . ?
C44 C45 H45A 109.5 . . ?
C44 C45 H45B 109.5 . . ?
C44 C45 H45C 109.5 . . ?
H45A C45 H45B 109.5 . . ?
H45A C45 H45C 109.5 . . ?
H45B C45 H45C 109.5 . . ?
C44 C46 H46A 109.5 . . ?
C44 C46 H46B 109.5 . . ?
C44 C46 H46C 109.5 . . ?
H46A C46 H46B 109.5 . . ?
H46A C46 H46C 109.5 . . ?
H46B C46 H46C 109.5 . . ?
C65 C70 H70 106.3 . . ?
C71 C70 C65 113.4(5) . . ?
C71 C70 H70 106.3 . . ?
C71 C70 C72 109.3(5) . . ?
C72 C70 C65 114.8(6) . . ?
C72 C70 H70 106.3 . . ?
C70 C71 H71A 109.5 . . ?
C70 C71 H71B 109.5 . . ?
C70 C71 H71C 109.5 . . ?
H71A C71 H71B 109.5 . . ?
H71A C71 H71C 109.5 . . ?
H71B C71 H71C 109.5 . . ?
C70 C72 H72A 109.5 . . ?
C70 C72 H72B 109.5 . . ?
C70 C72 H72C 109.5 . . ?
H72A C72 H72B 109.5 . . ?
H72A C72 H72C 109.5 . . ?
H72B C72 H72C 109.5 . . ?
C7A C6A N1 117.5(10) . . ?
C11A C6A N1 122.9(10) . . ?
C11A C6A C7A 119.4(10) . . ?
C6A C7A C12A 121.3(10) . . ?
C8A C7A C6A 120.1(10) . . ?
C8A C7A C12A 118.5(10) . . ?
C7A C8A H8A 120.0 . . ?
C9A C8A C7A 120.0(10) . . ?
C9A C8A H8A 120.0 . . ?
C8A C9A H9A 119.9 . . ?
C10A C9A C8A 120.2(10) . . ?
C10A C9A H9A 119.9 . . ?
C9A C10A H10M 118.8 . . ?
C9A C10A C11A 122.3(10) . . ?
C11A C10A H10M 118.8 . . ?
C6A C11A C15A 126.0(12) . . ?
C10A C11A C6A 117.8(11) . . ?
C10A C11A C15A 116.0(11) . . ?
C7A C12A H12A 107.0 . . ?
C7A C12A C13A 114.5(10) . . ?
C7A C12A C14A 111.3(13) . . ?
C13A C12A H12A 107.0 . . ?
C13A C12A C14A 109.6(10) . . ?
C14A C12A H12A 107.0 . . ?
C12A C13A H13D 109.5 . . ?
C12A C13A H13E 109.5 . . ?
C12A C13A H13F 109.5 . . ?
H13D C13A H13E 109.5 . . ?
H13D C13A H13F 109.5 . . ?
H13E C13A H13F 109.5 . . ?
C12A C14A H14D 109.5 . . ?
C12A C14A H14E 109.5 . . ?
C12A C14A H14F 109.5 . . ?
H14D C14A H14E 109.5 . . ?
H14D C14A H14F 109.5 . . ?
H14E C14A H14F 109.5 . . ?
C11A C15A H15A 108.9 . . ?
C11A C15A C16A 113.2(14) . . ?
C11A C15A C17A 107.9(14) . . ?
C16A C15A H15A 108.9 . . ?
C17A C15A H15A 108.9 . . ?
C17A C15A C16A 109.1(10) . . ?
C15A C16A H16D 109.5 . . ?
C15A C16A H16E 109.5 . . ?
C15A C16A H16F 109.5 . . ?
H16D C16A H16E 109.5 . . ?
H16D C16A H16F 109.5 . . ?
H16E C16A H16F 109.5 . . ?
C15A C17A H17D 109.5 . . ?
C15A C17A H17E 109.5 . . ?
C15A C17A H17F 109.5 . . ?
H17D C17A H17E 109.5 . . ?
H17D C17A H17F 109.5 . . ?
H17E C17A H17F 109.5 . . ?
C19A C18A N2 118.6(11) . . ?
C23A C18A N2 121.7(11) . . ?
C23A C18A C19A 119.4(10) . . ?
C18A C19A C24A 121.5(10) . . ?
C20A C19A C18A 119.3(10) . . ?
C20A C19A C24A 119.2(10) . . ?
C19A C20A H20A 119.8 . . ?
C21A C20A C19A 120.3(10) . . ?
C21A C20A H20A 119.8 . . ?
C20A C21A H21A 119.9 . . ?
C22A C21A C20A 120.3(11) . . ?
C22A C21A H21A 119.9 . . ?
C21A C22A H22A 119.4 . . ?
C21A C22A C23A 121.2(11) . . ?
C23A C22A H22A 119.4 . . ?
C18A C23A C22A 119.4(10) . . ?
C18A C23A C27A 123.2(11) . . ?
C22A C23A C27A 117.0(10) . . ?
C19A C24A H24A 105.4 . . ?
C19A C24A C25A 114.4(10) . . ?
C19A C24A C26A 115.6(9) . . ?
C25A C24A H24A 105.4 . . ?
C25A C24A C26A 109.5(8) . . ?
C26A C24A H24A 105.4 . . ?
C24A C25A H25D 109.5 . . ?
C24A C25A H25E 109.5 . . ?
C24A C25A H25F 109.5 . . ?
H25D C25A H25E 109.5 . . ?
H25D C25A H25F 109.5 . . ?
H25E C25A H25F 109.5 . . ?
C24A C26A H26D 109.5 . . ?
C24A C26A H26E 109.5 . . ?
C24A C26A H26F 109.5 . . ?
H26D C26A H26E 109.5 . . ?
H26D C26A H26F 109.5 . . ?
H26E C26A H26F 109.5 . . ?
C23A C27A H27A 110.2 . . ?
C23A C27A C28A 108.4(13) . . ?
C23A C27A C29A 108.1(11) . . ?
C28A C27A H27A 110.2 . . ?
C28A C27A C29A 109.8(11) . . ?
C29A C27A H27A 110.2 . . ?
C27A C28A H28D 109.5 . . ?
C27A C28A H28E 109.5 . . ?
C27A C28A H28F 109.5 . . ?
H28D C28A H28E 109.5 . . ?
H28D C28A H28F 109.5 . . ?
H28E C28A H28F 109.5 . . ?
C27A C29A H29D 109.5 . . ?
C27A C29A H29E 109.5 . . ?
C27A C29A H29F 109.5 . . ?
H29D C29A H29E 109.5 . . ?
H29D C29A H29F 109.5 . . ?
H29E C29A H29F 109.5 . . ?
C40 C44A H44A 110.0 . . ?
C40 C44A C45A 112.6(13) . . ?
C40 C44A C46A 104.5(12) . . ?
C45A C44A H44A 110.0 . . ?
C45A C44A C46A 109.7(13) . . ?
C46A C44A H44A 110.0 . . ?
C44A C45A H45D 109.5 . . ?
C44A C45A H45E 109.5 . . ?
C44A C45A H45F 109.5 . . ?
H45D C45A H45E 109.5 . . ?
H45D C45A H45F 109.5 . . ?
H45E C45A H45F 109.5 . . ?
C44A C46A H46D 109.5 . . ?
C44A C46A H46E 109.5 . . ?
C44A C46A H46F 109.5 . . ?
H46D C46A H46E 109.5 . . ?
H46D C46A H46F 109.5 . . ?
H46E C46A H46F 109.5 . . ?
C65 C70A H70A 109.1 . . ?
C65 C70A C71A 108.3(14) . . ?
C65 C70A C72A 112.8(17) . . ?
C71A C70A H70A 109.1 . . ?
C72A C70A H70A 109.1 . . ?
C72A C70A C71A 108.5(12) . . ?
C70A C71A H71D 109.5 . . ?
C70A C71A H71E 109.5 . . ?
C70A C71A H71F 109.5 . . ?
H71D C71A H71E 109.5 . . ?
H71D C71A H71F 109.5 . . ?
H71E C71A H71F 109.5 . . ?
C70A C72A H72D 109.5 . . ?
C70A C72A H72E 109.5 . . ?
C70A C72A H72F 109.5 . . ?
H72D C72A H72E 109.5 . . ?
H72D C72A H72F 109.5 . . ?
H72E C72A H72F 109.5 . . ?
C121 C122 H122 120.0 . . ?
C121 C122 C117 120.0 . . ?
C117 C122 H122 120.0 . . ?
C122 C121 H121 120.0 . . ?
C122 C121 C120 120.0 . . ?
C120 C121 H121 120.0 . . ?
C121 C120 H120 120.0 . . ?
C121 C120 C119 120.0 . . ?
C119 C120 H120 120.0 . . ?
C120 C119 H119 120.0 . . ?
C118 C119 C120 120.0 . . ?
C118 C119 H119 120.0 . . ?
C119 C118 H118 120.0 . . ?
C119 C118 C117 120.0 . . ?
C117 C118 H118 120.0 . . ?
C122 C117 H117 120.0 . . ?
C118 C117 C122 120.0 . . ?
C118 C117 H117 120.0 . . ?
C128 C123 H123 120.0 . . ?
C128 C123 C124 120.0 . . ?
C124 C123 H123 120.0 . . ?
C123 C128 H128 120.0 . . ?
C123 C128 C127 120.0 . . ?
C127 C128 H128 120.0 . . ?
C128 C127 H127 120.0 . . ?
C126 C127 C128 120.0 . . ?
C126 C127 H127 120.0 . . ?
C127 C126 H126 120.0 . . ?
C125 C126 C127 120.0 . . ?
C125 C126 H126 120.0 . . ?
C126 C125 H125 120.0 . . ?
C126 C125 C124 120.0 . . ?
C124 C125 H125 120.0 . . ?
C123 C124 H124 120.0 . . ?
C125 C124 C123 120.0 . . ?
C125 C124 H124 120.0 . . ?

loop_
_geom_torsion_atom_site_label_1
_geom_torsion_atom_site_label_2
_geom_torsion_atom_site_label_3
_geom_torsion_atom_site_label_4
_geom_torsion
_geom_torsion_site_symmetry_1
_geom_torsion_site_symmetry_2
_geom_torsion_site_symmetry_3
_geom_torsion_site_symmetry_4
_geom_torsion_publ_flag
Mg1 N1 C2 C1 171.71(15) . . . . ?
Mg1 N1 C2 C3 -10.4(3) . . . . ?
Mg1 N1 C6 C7 73.5(14) . . . . ?
Mg1 N1 C6 C11 -107.4(15) . . . . ?
Mg1 N1 C6A C7A 86(2) . . . . ?
Mg1 N1 C6A C11A -99(2) . . . . ?
Mg1 N2 C4 C3 20.1(3) . . . . ?
Mg1 N2 C4 C5 -163.08(19) . . . . ?
Mg1 N2 C18 C19 -90.7(14) . . . . ?
Mg1 N2 C18 C23 90.1(16) . . . . ?
Mg1 N2 C18A C19A -106(2) . . . . ?
Mg1 N2 C18A C23A 80(3) . . . . ?
Mg2 N3 C31 C30 -176.87(18) . . . . ?
Mg2 N3 C31 C32 6.6(3) . . . . ?
Mg2 N3 C35 C36 91.1(2) . . . . ?
Mg2 N3 C35 C40 -91.6(2) . . . . ?
Mg2 N4 C33 C32 -11.9(3) . . . . ?
Mg2 N4 C33 C34 171.30(16) . . . . ?
Mg2 N4 C47 C48 103.5(2) . . . . ?
Mg2 N4 C47 C52 -78.5(2) . . . . ?
Mg3 N5 C60 C59 -154.0(2) . . . . ?
Mg3 N5 C60 C61 28.2(3) . . . . ?
Mg3 N5 C64 C65 63.4(3) . . . . ?
Mg3 N5 C64 C69 -115.3(2) . . . . ?
Mg3 N6 C62 C61 -1.1(3) . . . . ?
Mg3 N6 C62 C63 -177.0(2) . . . . ?
Mg3 N6 C76 C77 85.1(3) . . . . ?
Mg3 N6 C76 C81 -97.5(2) . . . . ?
Mg4 N7 C89 C88 167.16(18) . . . . ?
Mg4 N7 C89 C90 -17.6(3) . . . . ?
Mg4 N7 C93 C94 91.1(3) . . . . ?
Mg4 N7 C93 C98 -92.6(2) . . . . ?
Mg4 N8 C91 C90 4.2(3) . . . . ?
Mg4 N8 C91 C92 178.90(17) . . . . ?
Mg4 N8 C105 C106 90.6(2) . . . . ?
Mg4 N8 C105 C110 -90.9(2) . . . . ?
N1 C2 C3 C4 -21.5(4) . . . . ?
N1 C6 C7 C8 175.9(11) . . . . ?
N1 C6 C7 C12 3(2) . . . . ?
N1 C6 C11 C10 -177.7(13) . . . . ?
N1 C6 C11 C15 7(2) . . . . ?
N1 C6A C7A C8A 175.6(16) . . . . ?
N1 C6A C7A C12A -3(3) . . . . ?
N1 C6A C11A C10A -171.9(17) . . . . ?
N1 C6A C11A C15A 2(3) . . . . ?
N2 C18 C19 C20 178.8(11) . . . . ?
N2 C18 C19 C24 -1(2) . . . . ?
N2 C18 C23 C22 -179.2(11) . . . . ?
N2 C18 C23 C27 1(2) . . . . ?
N2 C18A C19A C20A -176.1(18) . . . . ?
N2 C18A C19A C24A 3(3) . . . . ?
N2 C18A C23A C22A 177.6(19) . . . . ?
N2 C18A C23A C27A 4(4) . . . . ?
N3 C31 C32 C33 18.1(4) . . . . ?
N3 C35 C36 C37 172.18(19) . . . . ?
N3 C35 C36 C41 -6.4(3) . . . . ?
N3 C35 C40 C39 -171.9(2) . . . . ?
N3 C35 C40 C44 10.9(4) . . . . ?
N3 C35 C40 C44A 4.8(9) . . . . ?
N4 C47 C48 C49 176.0(2) . . . . ?
N4 C47 C48 C53 -5.6(4) . . . . ?
N4 C47 C52 C51 -176.14(19) . . . . ?
N4 C47 C52 C56 0.3(3) . . . . ?
N5 C60 C61 C62 11.8(5) . . . . ?
N5 C64 C65 C66 176.6(2) . . . . ?
N5 C64 C65 C70 -4.8(5) . . . . ?
N5 C64 C65 C70A -10.6(10) . . . . ?
N5 C64 C69 C68 -177.5(2) . . . . ?
N5 C64 C69 C73 5.1(3) . . . . ?
N6 C76 C77 C78 172.6(2) . . . . ?
N6 C76 C77 C82 -6.9(4) . . . . ?
N6 C76 C81 C80 -171.7(2) . . . . ?
N6 C76 C81 C85 6.7(3) . . . . ?
N7 C89 C90 C91 -14.0(4) . . . . ?
N7 C93 C94 C95 177.6(2) . . . . ?
N7 C93 C94 C99 -4.3(4) . . . . ?
N7 C93 C98 C97 -178.3(2) . . . . ?
N7 C93 C98 C102 2.1(3) . . . . ?
N8 C105 C106 C107 175.13(19) . . . . ?
N8 C105 C106 C111 -3.0(3) . . . . ?
N8 C105 C110 C109 -174.2(2) . . . . ?
N8 C105 C110 C114 5.9(3) . . . . ?
C1 C2 C3 C4 156.6(2) . . . . ?
C2 N1 C6 C7 -102.9(14) . . . . ?
C2 N1 C6 C11 76.2(16) . . . . ?
C2 N1 C6A C7A -102.0(18) . . . . ?
C2 N1 C6A C11A 73(2) . . . . ?
C2 C3 C4 N2 15.4(4) . . . . ?
C2 C3 C4 C5 -161.5(2) . . . . ?
C4 N2 C18 C19 89.2(15) . . . . ?
C4 N2 C18 C23 -90.0(14) . . . . ?
C4 N2 C18A C19A 82(3) . . . . ?
C4 N2 C18A C23A -92(2) . . . . ?
C30 C31 C32 C33 -158.7(2) . . . . ?
C31 N3 C35 C36 -92.5(2) . . . . ?
C31 N3 C35 C40 84.7(2) . . . . ?
C31 C32 C33 N4 -14.9(4) . . . . ?
C31 C32 C33 C34 162.1(2) . . . . ?
C33 N4 C47 C48 -73.9(3) . . . . ?
C33 N4 C47 C52 104.1(2) . . . . ?
C35 N3 C31 C30 6.6(3) . . . . ?
C35 N3 C31 C32 -170.0(2) . . . . ?
C35 C36 C37 C38 1.0(3) . . . . ?
C35 C36 C41 C42 -141.1(2) . . . . ?
C35 C36 C41 C43 94.5(3) . . . . ?
C35 C40 C44 C45 -119.3(5) . . . . ?
C35 C40 C44 C46 113.9(6) . . . . ?
C35 C40 C44A C45A -90.8(17) . . . . ?
C35 C40 C44A C46A 150.3(11) . . . . ?
C36 C35 C40 C39 5.3(3) . . . . ?
C36 C35 C40 C44 -172.0(3) . . . . ?
C36 C35 C40 C44A -178.0(8) . . . . ?
C36 C37 C38 C39 2.6(4) . . . . ?
C37 C36 C41 C42 40.3(3) . . . . ?
C37 C36 C41 C43 -84.1(3) . . . . ?
C37 C38 C39 C40 -2.2(4) . . . . ?
C38 C39 C40 C35 -1.7(4) . . . . ?
C38 C39 C40 C44 175.7(3) . . . . ?
C38 C39 C40 C44A -178.2(8) . . . . ?
C39 C40 C44 C45 63.4(6) . . . . ?
C39 C40 C44 C46 -63.4(6) . . . . ?
C39 C40 C44A C45A 85.7(14) . . . . ?
C39 C40 C44A C46A -33.2(17) . . . . ?
C40 C35 C36 C37 -5.0(3) . . . . ?
C40 C35 C36 C41 176.4(2) . . . . ?
C41 C36 C37 C38 179.6(2) . . . . ?
C47 N4 C33 C32 165.7(2) . . . . ?
C47 N4 C33 C34 -11.1(3) . . . . ?
C47 C48 C49 C50 0.6(4) . . . . ?
C47 C48 C53 C54 -97.8(3) . . . . ?
C47 C48 C53 C55 138.4(3) . . . . ?
C47 C52 C56 C57 150.9(2) . . . . ?
C47 C52 C56 C58 -83.9(3) . . . . ?
C48 C47 C52 C51 1.8(3) . . . . ?
C48 C47 C52 C56 178.3(2) . . . . ?
C48 C49 C50 C51 0.9(4) . . . . ?
C49 C48 C53 C54 80.6(3) . . . . ?
C49 C48 C53 C55 -43.2(4) . . . . ?
C49 C50 C51 C52 -1.1(4) . . . . ?
C50 C51 C52 C47 -0.3(3) . . . . ?
C50 C51 C52 C56 -176.7(2) . . . . ?
C51 C52 C56 C57 -32.7(3) . . . . ?
C51 C52 C56 C58 92.5(3) . . . . ?
C52 C47 C48 C49 -2.0(4) . . . . ?
C52 C47 C48 C53 176.4(2) . . . . ?
C53 C48 C49 C50 -177.9(3) . . . . ?
C59 C60 C61 C62 -166.1(3) . . . . ?
C60 N5 C64 C65 -111.5(2) . . . . ?
C60 N5 C64 C69 69.8(3) . . . . ?
C60 C61 C62 N6 -28.8(5) . . . . ?
C60 C61 C62 C63 147.4(3) . . . . ?
C62 N6 C76 C77 -94.2(3) . . . . ?
C62 N6 C76 C81 83.2(3) . . . . ?
C64 N5 C60 C59 21.9(3) . . . . ?
C64 N5 C60 C61 -155.9(3) . . . . ?
C64 C65 C66 C67 2.2(4) . . . . ?
C64 C65 C70 C71 73.9(7) . . . . ?
C64 C65 C70 C72 -159.5(5) . . . . ?
C64 C65 C70A C71A 97.7(17) . . . . ?
C64 C65 C70A C72A -142.2(13) . . . . ?
C64 C69 C73 C74 -125.5(3) . . . . ?
C64 C69 C73 C75 111.3(3) . . . . ?
C65 C64 C69 C68 3.8(3) . . . . ?
C65 C64 C69 C73 -173.6(2) . . . . ?
C65 C66 C67 C68 1.2(4) . . . . ?
C66 C65 C70 C71 -107.5(5) . . . . ?
C66 C65 C70 C72 19.0(7) . . . . ?
C66 C65 C70A C71A -89.3(18) . . . . ?
C66 C65 C70A C72A 30.8(19) . . . . ?
C66 C67 C68 C69 -2.2(4) . . . . ?
C67 C68 C69 C64 -0.3(4) . . . . ?
C67 C68 C69 C73 177.2(2) . . . . ?
C68 C69 C73 C74 57.1(4) . . . . ?
C68 C69 C73 C75 -66.1(4) . . . . ?
C69 C64 C65 C66 -4.7(3) . . . . ?
C69 C64 C65 C70 173.9(4) . . . . ?
C69 C64 C65 C70A 168.1(10) . . . . ?
C76 N6 C62 C61 178.2(2) . . . . ?
C76 N6 C62 C63 2.3(4) . . . . ?
C76 C77 C78 C79 -0.1(5) . . . . ?
C76 C77 C82 C83 -115.9(3) . . . . ?
C76 C77 C82 C84 121.1(3) . . . . ?
C76 C81 C85 C86 -104.4(3) . . . . ?
C76 C81 C85 C87 133.2(2) . . . . ?
C77 C76 C81 C80 5.7(3) . . . . ?
C77 C76 C81 C85 -175.9(2) . . . . ?
C77 C78 C79 C80 4.0(5) . . . . ?
C78 C77 C82 C83 64.7(4) . . . . ?
C78 C77 C82 C84 -58.4(4) . . . . ?
C78 C79 C80 C81 -3.0(4) . . . . ?
C79 C80 C81 C76 -1.8(4) . . . . ?
C79 C80 C81 C85 179.7(2) . . . . ?
C80 C81 C85 C86 74.0(3) . . . . ?
C80 C81 C85 C87 -48.4(3) . . . . ?
C81 C76 C77 C78 -4.8(4) . . . . ?
C81 C76 C77 C82 175.7(3) . . . . ?
C82 C77 C78 C79 179.4(3) . . . . ?
C88 C89 C90 C91 161.4(3) . . . . ?
C89 N7 C93 C94 -81.9(3) . . . . ?
C89 N7 C93 C98 94.5(3) . . . . ?
C89 C90 C91 N8 22.0(4) . . . . ?
C89 C90 C91 C92 -153.0(3) . . . . ?
C91 N8 C105 C106 -85.0(2) . . . . ?
C91 N8 C105 C110 93.5(2) . . . . ?
C93 N7 C89 C88 -19.1(3) . . . . ?
C93 N7 C89 C90 156.2(2) . . . . ?
C93 C94 C95 C96 0.2(5) . . . . ?
C93 C94 C99 C100 -109.5(3) . . . . ?
C93 C94 C99 C101 125.4(3) . . . . ?
C93 C98 C102 C103 -147.6(3) . . . . ?
C93 C98 C102 C104 89.0(3) . . . . ?
C94 C93 C98 C97 -2.0(4) . . . . ?
C94 C93 C98 C102 178.3(2) . . . . ?
C94 C95 C96 C97 -0.6(5) . . . . ?
C95 C94 C99 C100 68.6(3) . . . . ?
C95 C94 C99 C101 -56.5(4) . . . . ?
C95 C96 C97 C98 -0.3(4) . . . . ?
C96 C97 C98 C93 1.6(4) . . . . ?
C96 C97 C98 C102 -178.8(2) . . . . ?
C97 C98 C102 C103 32.8(4) . . . . ?
C97 C98 C102 C104 -90.6(3) . . . . ?
C98 C93 C94 C95 1.2(4) . . . . ?
C98 C93 C94 C99 179.3(2) . . . . ?
C99 C94 C95 C96 -178.0(3) . . . . ?
C105 N8 C91 C90 -179.8(2) . . . . ?
C105 N8 C91 C92 -5.1(3) . . . . ?
C105 C106 C107 C108 0.3(4) . . . . ?
C105 C106 C111 C112 -138.9(2) . . . . ?
C105 C106 C111 C113 98.0(2) . . . . ?
C105 C110 C114 C115 120.6(3) . . . . ?
C105 C110 C114 C116 -116.2(3) . . . . ?
C106 C105 C110 C109 4.3(3) . . . . ?
C106 C105 C110 C114 -175.6(2) . . . . ?
C106 C107 C108 C109 1.8(4) . . . . ?
C107 C106 C111 C112 43.0(3) . . . . ?
C107 C106 C111 C113 -80.1(3) . . . . ?
C107 C108 C109 C110 -0.8(5) . . . . ?
C108 C109 C110 C105 -2.2(4) . . . . ?
C108 C109 C110 C114 177.7(3) . . . . ?
C109 C110 C114 C115 -59.4(3) . . . . ?
C109 C110 C114 C116 63.9(4) . . . . ?
C110 C105 C106 C107 -3.4(3) . . . . ?
C110 C105 C106 C111 178.5(2) . . . . ?
C111 C106 C107 C108 178.5(2) . . . . ?
C6 N1 C2 C1 -11.4(6) . . . . ?
C6 N1 C2 C3 166.5(5) . . . . ?
C6 C7 C8 C9 2.7(17) . . . . ?
C6 C7 C12 C13 -148.5(12) . . . . ?
C6 C7 C12 C14 87.6(14) . . . . ?
C6 C11 C15 C16 -126.9(15) . . . . ?
C6 C11 C15 C17 111.3(16) . . . . ?
C7 C6 C11 C10 1(2) . . . . ?
C7 C6 C11 C15 -174.1(14) . . . . ?
C7 C8 C9 C10 -0.2(15) . . . . ?
C8 C7 C12 C13 39.3(13) . . . . ?
C8 C7 C12 C14 -84.6(12) . . . . ?
C8 C9 C10 C11 -1.8(15) . . . . ?
C9 C10 C11 C6 1.2(19) . . . . ?
C9 C10 C11 C15 176.9(10) . . . . ?
C10 C11 C15 C16 57.7(16) . . . . ?
C10 C11 C15 C17 -64.2(16) . . . . ?
C11 C6 C7 C8 -3(2) . . . . ?
C11 C6 C7 C12 -175.7(13) . . . . ?
C12 C7 C8 C9 175.3(9) . . . . ?
C18 N2 C4 C3 -159.9(5) . . . . ?
C18 N2 C4 C5 17.0(5) . . . . ?
C18 C19 C20 C21 2.0(16) . . . . ?
C18 C19 C24 C25 -119.3(13) . . . . ?
C18 C19 C24 C26 119.6(13) . . . . ?
C18 C23 C27 C28 -101.1(13) . . . . ?
C18 C23 C27 C29 135.0(11) . . . . ?
C19 C18 C23 C22 2(2) . . . . ?
C19 C18 C23 C27 -178.5(12) . . . . ?
C19 C20 C21 C22 -1.6(12) . . . . ?
C20 C19 C24 C25 61.0(11) . . . . ?
C20 C19 C24 C26 -60.1(10) . . . . ?
C20 C21 C22 C23 1.2(12) . . . . ?
C21 C22 C23 C18 -1.2(15) . . . . ?
C21 C22 C23 C27 178.9(7) . . . . ?
C22 C23 C27 C28 78.9(10) . . . . ?
C22 C23 C27 C29 -45.1(9) . . . . ?
C23 C18 C19 C20 -2(2) . . . . ?
C23 C18 C19 C24 178.3(12) . . . . ?
C24 C19 C20 C21 -178.2(8) . . . . ?
C70 C65 C66 C67 -176.4(4) . . . . ?
C6A N1 C2 C1 -1.7(7) . . . . ?
C6A N1 C2 C3 176.2(7) . . . . ?
C6A C7A C8A C9A -3(2) . . . . ?
C6A C7A C12A C13A -143.9(17) . . . . ?
C6A C7A C12A C14A 91(2) . . . . ?
C6A C11A C15A C16A -123(2) . . . . ?
C6A C11A C15A C17A 116(2) . . . . ?
C7A C6A C11A C10A 3(3) . . . . ?
C7A C6A C11A C15A 177.3(19) . . . . ?
C7A C8A C9A C10A 2(2) . . . . ?
C8A C7A C12A C13A 37.7(19) . . . . ?
C8A C7A C12A C14A -87.3(17) . . . . ?
C8A C9A C10A C11A 2(2) . . . . ?
C9A C10A C11A C6A -4(3) . . . . ?
C9A C10A C11A C15A -178.9(14) . . . . ?
C10A C11A C15A C16A 51(2) . . . . ?
C10A C11A C15A C17A -70(2) . . . . ?
C11A C6A C7A C8A 0(3) . . . . ?
C11A C6A C7A C12A -178.3(18) . . . . ?
C12A C7A C8A C9A 175.6(13) . . . . ?
C18A N2 C4 C3 -166.6(7) . . . . ?
C18A N2 C4 C5 10.3(7) . . . . ?
C18A C19A C20A C21A -1(3) . . . . ?
C18A C19A C24A C25A -96(2) . . . . ?
C18A C19A C24A C26A 136(2) . . . . ?
C18A C23A C27A C28A -122(2) . . . . ?
C18A C23A C27A C29A 119(2) . . . . ?
C19A C18A C23A C22A 3(4) . . . . ?
C19A C18A C23A C27A -170(2) . . . . ?
C19A C20A C21A C22A 1(2) . . . . ?
C20A C19A C24A C25A 83.9(16) . . . . ?
C20A C19A C24A C26A -44.7(17) . . . . ?
C20A C21A C22A C23A 1(2) . . . . ?
C21A C22A C23A C18A -3(3) . . . . ?
C21A C22A C23A C27A 170.7(14) . . . . ?
C22A C23A C27A C28A 64.8(18) . . . . ?
C22A C23A C27A C29A -54.1(17) . . . . ?
C23A C18A C19A C20A -1(4) . . . . ?
C23A C18A C19A C24A 178.0(19) . . . . ?
C24A C19A C20A C21A 179.9(12) . . . . ?
C70A C65 C66 C67 -171.3(9) . . . . ?
C122 C121 C120 C119 0.0 . . . . ?
C121 C122 C117 C118 0.0 . . . . ?
C121 C120 C119 C118 0.0 . . . . ?
C120 C119 C118 C117 0.0 . . . . ?
C119 C118 C117 C122 0.0 . . . . ?
C117 C122 C121 C120 0.0 . . . . ?
C123 C128 C127 C126 0.0 . . . . ?
C128 C123 C124 C125 0.0 . . . . ?
C128 C127 C126 C125 0.0 . . . . ?
C127 C126 C125 C124 0.0 . . . . ?
C126 C125 C124 C123 0.0 . . . . ?
C124 C123 C128 C127 0.0 . . . . ?

_shelx_res_file                  
;
TITL hasj240610a_a.res in P2(1)/c
    hasj240610a.res
    created by SHELXL-2019/3 at 16:49:22 on 03-Dec-2024
REM Old TITL hasj240610a in P2(1)/c
REM SHELXT solution in P2(1)/c: R1 0.147, Rweak 0.010, Alpha 0.045
REM <I/s> 0.320 for 746 systematic absences, Orientation as input
REM Formula found by SHELXT: C122 N8 P12
CELL 1.54184 26.404907 18.739574 27.499318 90 118.5702 90
ZERR 4 0.000534 0.000243 0.000532 0 0.0026 0
LATT 1
SYMM -X,0.5+Y,0.5-Z
SFAC C H Mg N P
UNIT 488 680 16 32 32
SIMU C40 C44 C45 C46 C44A > C46A
RIGU C40 C44A > C46A
SIMU 0.02 0.04 4 C18 > C29 C18A > C29A
SIMU 0.02 0.04 4 C65 C70 C71 C72 C70A > C72A
RIGU 0.003 0.003 C65 C70 C71 C72 C70A > C72A
RIGU C19 > C29 C19A > C29A
ISOR 0.01 0.02 C18A C18
SIMU 0.02 0.04 4 C117 C118 C119 C120 C121 C122 C123 C124 C125 C126 C127 C128
SIMU 0.03 0.06 3 C6 > C17 C6A > C17A
SADI N1 C6 N1 C6A N2 C18 N2 C18A
SADI C23 C18 C23A C18A C19A C18A C19 C18 C7 C6 C7A C6A C6 C11 C6A C11A
SADI C8 C7 C8A C7A C11 C10 C11A C10A C23 C22 C23A C22A C20A C19A C20 C19
SADI C9A C8A C9 C8 C9 C10 C9A C10A C21A C20A C21 C20 C22 C21 C22A C21A
SADI C24A C19A C24 C19 C27 C23 C27A C23A C7A C12A C7 C12 C15A C11A C15 C11 =
 C70A C65 C70 C65 C44 C40 C44A C40
SADI C25 C24 C25A C24A C26A C24A C26 C24 C28A C27A C28 C27 C29A C27A C29 =
 C27 C14A C12A C14 C12 C13 C12 C13A C12A C17 C15 C17A C15A C16A C15A C16 C15 =
 C72A C70A C72 C70 C71 C70 C71A C70A C46 C44 C46A C44A C45A C44A C45 C44
SADI C17A C16A C17 C16 C13 C14 C13A C14A C26 C25 C26A C25A C29A C28A C28 =
 C29 C71A C72A C71 C72 C46A C45A C46 C45
SIMU 0.01 0.02 2 C70 C70A
RIGU 0.003 0.003 C29 C27 C28 C23

L.S. 20 0 0
PLAN  41
TEMP -173
CONF
FREE P6 Mg4
FREE P8 Mg1
FREE P4 Mg3
FREE Mg3 C60
FREE Mg1 C4
BOND
list 4
MORE -1
BOND $H
fmap 2 53
acta
REM <olex2.extras>
REM <HklSrc "%.\\hasj240610a.hkl">
REM </olex2.extras>

WGHT    0.055500    6.464900
FVAR       1.96010   0.74923   0.59960   0.78387   0.23376   0.55239
P1    5    0.661587    0.813725    0.734003    11.00000    0.02221    0.01998 =
         0.02072    0.00126    0.01127    0.00186
P2    5    0.709446    0.806432    0.686426    11.00000    0.02666    0.02225 =
         0.01778    0.00472    0.01144    0.00524
P3    5    0.788917    0.853080    0.754111    11.00000    0.02444    0.01999 =
         0.02325    0.00226    0.01449    0.00106
P4    5    0.806208    0.768693    0.815967    11.00000    0.02238    0.02308 =
         0.01756    0.00084    0.00936   -0.00086
P5    5    0.820570    0.686609    0.765936    11.00000    0.02020    0.01992 =
         0.01872    0.00329    0.00914    0.00176
P6    5    0.733021    0.687999    0.694612    11.00000    0.02413    0.02197 =
         0.01595    0.00132    0.00889    0.00404
P7    5    0.694059    0.647165    0.744439    11.00000    0.01930    0.02003 =
         0.01925    0.00173    0.00781    0.00062
P8    5    0.716163    0.740047    0.801035    11.00000    0.02352    0.02290 =
         0.01760    0.00139    0.01122    0.00004
MG1   3    0.590445    0.702990    0.706823    11.00000    0.01956    0.02318 =
         0.02216   -0.00005    0.01012    0.00033
MG2   3    0.714314    0.940429    0.760873    11.00000    0.02427    0.02007 =
         0.02282    0.00271    0.01225    0.00280
MG3   3    0.878458    0.788591    0.751057    11.00000    0.02810    0.02434 =
         0.02916    0.00588    0.01904    0.00327
MG4   3    0.783317    0.560126    0.779816    11.00000    0.02129    0.02004 =
         0.01923    0.00287    0.00754    0.00146
N1    4    0.556436    0.671717    0.757911    11.00000    0.02287    0.02458 =
         0.02240   -0.00101    0.01160   -0.00035
N2    4    0.519169    0.677196    0.633180    11.00000    0.02069    0.02583 =
         0.02129    0.00321    0.00857    0.00201
N3    4    0.678562    1.019118    0.701513    11.00000    0.02746    0.02163 =
         0.02525    0.00491    0.01319    0.00078
N4    4    0.724909    1.006827    0.824831    11.00000    0.02332    0.02894 =
         0.02344    0.00063    0.00970    0.00227
N5    4    0.907698    0.810958    0.695792    11.00000    0.04033    0.02614 =
         0.03652    0.00548    0.02695    0.00178
N6    4    0.958073    0.801654    0.820560    11.00000    0.02679    0.03312 =
         0.03431    0.00897    0.01793    0.00211
N7    4    0.821133    0.492201    0.846409    11.00000    0.02452    0.02909 =
         0.02277    0.00708    0.00641   -0.00049
N8    4    0.779973    0.484645    0.722966    11.00000    0.02238    0.02132 =
         0.02513    0.00104    0.01096    0.00153
C1    1    0.497773    0.580438    0.774158    11.00000    0.03069    0.03060 =
         0.03097    0.00168    0.01582   -0.00604
AFIX 137
H1A   2    0.522458    0.539666    0.793539    11.00000   -1.50000
H1B   2    0.458294    0.563768    0.750320    11.00000   -1.50000
H1C   2    0.497966    0.614473    0.801302    11.00000   -1.50000
AFIX   0
C2    1    0.520393    0.616695    0.739012    11.00000    0.02175    0.02324 =
         0.02588    0.00474    0.01137    0.00453
C3    1    0.498238    0.587974    0.685272    11.00000    0.02803    0.02235 =
         0.02872    0.00202    0.00958   -0.00240
AFIX  43
H3    2    0.484879    0.540200    0.681716    11.00000   -1.20000
AFIX   0
C4    1    0.492588    0.617892    0.636295    11.00000    0.02380    0.02744 =
         0.02331    0.00072    0.00638   -0.00051
C5    1    0.450304    0.580067    0.583468    11.00000    0.05643    0.04982 =
         0.02659   -0.00299    0.00816   -0.02612
AFIX 137
H5A   2    0.417454    0.611505    0.561777    11.00000   -1.50000
H5B   2    0.436621    0.536276    0.592879    11.00000   -1.50000
H5C   2    0.469562    0.568021    0.561670    11.00000   -1.50000
AFIX   0
C30   1    0.624510    1.132607    0.666760    11.00000    0.06374    0.03104 =
         0.04153    0.01452    0.02682    0.01807
AFIX 137
H30A  2    0.652666    1.169336    0.670758    11.00000   -1.50000
H30B  2    0.593232    1.154363    0.671226    11.00000   -1.50000
H30C  2    0.608674    1.110905    0.629942    11.00000   -1.50000
AFIX   0
C31   1    0.653936    1.075508    0.710773    11.00000    0.02851    0.02669 =
         0.03122    0.00724    0.01385    0.00345
C32   1    0.654752    1.090476    0.761227    11.00000    0.02680    0.03087 =
         0.03347    0.00337    0.01520    0.00708
AFIX  43
H32   2    0.626476    1.123559    0.759044    11.00000   -1.20000
AFIX   0
C33   1    0.691048    1.063815    0.814047    11.00000    0.02525    0.02887 =
         0.03164   -0.00194    0.01560   -0.00081
C34   1    0.691705    1.108100    0.860779    11.00000    0.04104    0.03689 =
         0.03611   -0.00560    0.01805    0.00545
AFIX 137
H34A  2    0.701545    1.077438    0.892948    11.00000   -1.50000
H34B  2    0.653531    1.129190    0.848460    11.00000   -1.50000
H34C  2    0.720462    1.146170    0.871001    11.00000   -1.50000
AFIX   0
C35   1    0.680859    1.020314    0.650136    11.00000    0.03932    0.01799 =
         0.02843    0.00573    0.01808    0.00345
C36   1    0.636405    0.988610    0.602458    11.00000    0.03972    0.02277 =
         0.02928    0.00688    0.01283    0.00486
C37   1    0.636493    0.998571    0.552135    11.00000    0.05478    0.02937 =
         0.02750    0.00450    0.01358    0.00946
AFIX  43
H37   2    0.606518    0.978221    0.519339    11.00000   -1.20000
AFIX   0
C38   1    0.679356    1.037446    0.549249    11.00000    0.07189    0.03228 =
         0.03439    0.00704    0.03251    0.01064
AFIX  43
H38   2    0.677924    1.045352    0.514489    11.00000   -1.20000
AFIX   0
C39   1    0.724215    1.064758    0.596871    11.00000    0.06429    0.02954 =
         0.04828    0.00565    0.04089    0.00175
AFIX  43
H39   2    0.754247    1.090013    0.594665    11.00000   -1.20000
AFIX   0
C40   1    0.726526    1.056142    0.648346    11.00000    0.04600    0.02408 =
         0.03721    0.00149    0.02629   -0.00190
C41   1    0.588502    0.946030    0.604282    11.00000    0.03521    0.03615 =
         0.03338    0.00840    0.00591   -0.00231
AFIX  13
H41   2    0.603309    0.928776    0.643147    11.00000   -1.20000
AFIX   0
C42   1    0.571941    0.880379    0.566841    11.00000    0.04925    0.03765 =
         0.04150    0.00641    0.00437   -0.00744
AFIX 137
H42A  2    0.551086    0.895415    0.528011    11.00000   -1.50000
H42B  2    0.547216    0.849147    0.575039    11.00000   -1.50000
H42C  2    0.606900    0.854463    0.573456    11.00000   -1.50000
AFIX   0
C43   1    0.535102    0.991801    0.589817    11.00000    0.04488    0.05426 =
         0.08448    0.00325    0.02518    0.00051
AFIX 137
H43A  2    0.544106    1.027103    0.619124    11.00000   -1.50000
H43B  2    0.503499    0.961186    0.586464    11.00000   -1.50000
H43C  2    0.523532    1.016401    0.554608    11.00000   -1.50000
AFIX   0
C47   1    0.768539    0.998779    0.881868    11.00000    0.03003    0.03375 =
         0.02573   -0.00226    0.01163    0.00675
C48   1    0.816957    1.044072    0.903240    11.00000    0.02910    0.04768 =
         0.03517   -0.00155    0.00864    0.00272
C49   1    0.856835    1.038343    0.959523    11.00000    0.03028    0.06492 =
         0.03578   -0.00793    0.00487    0.00178
AFIX  43
H49   2    0.889650    1.068689    0.974893    11.00000   -1.20000
AFIX   0
C50   1    0.849451    0.989482    0.993162    11.00000    0.04039    0.06779 =
         0.02435   -0.00571    0.00877    0.01643
AFIX  43
H50   2    0.876724    0.986908    1.031404    11.00000   -1.20000
AFIX   0
C51   1    0.802376    0.944326    0.971182    11.00000    0.05214    0.05153 =
         0.02341    0.00041    0.01894    0.01679
AFIX  43
H51   2    0.798007    0.910300    0.994518    11.00000   -1.20000
AFIX   0
C52   1    0.761021    0.947712    0.915250    11.00000    0.03978    0.03652 =
         0.02370   -0.00303    0.01665    0.00904
C53   1    0.827625    1.096821    0.866978    11.00000    0.03158    0.06280 =
         0.04584    0.00602    0.00637   -0.01020
AFIX  13
H53   2    0.790134    1.104374    0.832546    11.00000   -1.20000
AFIX   0
C54   1    0.869909    1.065135    0.849871    11.00000    0.06668    0.12322 =
         0.07380    0.03664    0.04213    0.01464
AFIX 137
H54A  2    0.907505    1.058444    0.882757    11.00000   -1.50000
H54B  2    0.874041    1.097619    0.824058    11.00000   -1.50000
H54C  2    0.855369    1.018969    0.831797    11.00000   -1.50000
AFIX   0
C55   1    0.848942    1.168924    0.893552    11.00000    0.11344    0.08144 =
         0.08400   -0.00320    0.03034   -0.04913
AFIX 137
H55A  2    0.821950    1.188657    0.905055    11.00000   -1.50000
H55B  2    0.851622    1.201212    0.866840    11.00000   -1.50000
H55C  2    0.887078    1.163667    0.925995    11.00000   -1.50000
AFIX   0
C56   1    0.707817    0.900330    0.892381    11.00000    0.05695    0.03499 =
         0.02422   -0.00364    0.02200   -0.00188
AFIX  13
H56   2    0.696048    0.891200    0.852551    11.00000   -1.20000
AFIX   0
C57   1    0.718793    0.827980    0.920898    11.00000    0.08488    0.04018 =
         0.03531    0.00193    0.03654    0.00124
AFIX 137
H57A  2    0.723550    0.834074    0.958248    11.00000   -1.50000
H57B  2    0.753902    0.806964    0.923296    11.00000   -1.50000
H57C  2    0.685989    0.796349    0.899497    11.00000   -1.50000
AFIX   0
C58   1    0.657370    0.937977    0.894136    11.00000    0.04642    0.04748 =
         0.05835   -0.00703    0.02717   -0.00933
AFIX 137
H58A  2    0.624464    0.905300    0.881073    11.00000   -1.50000
H58B  2    0.646425    0.980205    0.870224    11.00000   -1.50000
H58C  2    0.668873    0.952564    0.932238    11.00000   -1.50000
AFIX   0
C59   1    0.952203    0.910176    0.669416    11.00000    0.11057    0.04062 =
         0.04969   -0.00961    0.05684   -0.03205
AFIX 137
H59A  2    0.916196    0.908946    0.634245    11.00000   -1.50000
H59B  2    0.983582    0.890603    0.664028    11.00000   -1.50000
H59C  2    0.961203    0.959599    0.682385    11.00000   -1.50000
AFIX   0
C60   1    0.945397    0.865606    0.712383    11.00000    0.06102    0.02717 =
         0.04268    0.00111    0.03773   -0.00757
C61   1    0.981229    0.884400    0.767071    11.00000    0.06776    0.03475 =
         0.04865   -0.00059    0.03858   -0.01851
AFIX  43
H61   2    0.999866    0.929281    0.772307    11.00000   -1.20000
AFIX   0
C62   1    0.994279    0.846646    0.816476    11.00000    0.03942    0.04738 =
         0.04178    0.00283    0.02339   -0.00928
C63   1    1.054690    0.857924    0.863581    11.00000    0.04345    0.09741 =
         0.05564    0.00800    0.02211   -0.03032
AFIX 137
H63A  2    1.081709    0.827562    0.858022    11.00000   -1.50000
H63B  2    1.055839    0.845435    0.898701    11.00000   -1.50000
H63C  2    1.065638    0.908077    0.864520    11.00000   -1.50000
AFIX   0
C64   1    0.892576    0.782889    0.641890    11.00000    0.04445    0.02621 =
         0.03786    0.00099    0.03190   -0.00255
C65   1    0.836611    0.791882    0.597323    11.00000    0.05402    0.03574 =
         0.03124    0.01062    0.02980    0.01138
C66   1    0.824607    0.767061    0.544897    11.00000    0.06057    0.04110 =
         0.03291    0.00665    0.02985    0.00772
AFIX  43
H66   2    0.787334    0.774427    0.514352    11.00000   -1.20000
AFIX   0
C67   1    0.865980    0.732046    0.536766    11.00000    0.06435    0.03793 =
         0.04543   -0.00558    0.04030   -0.00514
AFIX  43
H67   2    0.857452    0.716302    0.500809    11.00000   -1.20000
AFIX   0
C68   1    0.919464    0.720185    0.581002    11.00000    0.05183    0.03709 =
         0.06207   -0.01410    0.04429   -0.00793
AFIX  43
H68   2    0.947350    0.694621    0.575451    11.00000   -1.20000
AFIX   0
C69   1    0.933954    0.744781    0.634047    11.00000    0.03834    0.03203 =
         0.05527   -0.01073    0.03192   -0.00943
C73   1    0.993129    0.726312    0.681170    11.00000    0.03197    0.05424 =
         0.06947   -0.02350    0.02631   -0.00398
AFIX  13
H73   2    0.997648    0.750849    0.715312    11.00000   -1.20000
AFIX   0
C74   1    1.041531    0.752320    0.669788    11.00000    0.04683    0.12005 =
         0.14078   -0.02785    0.04904   -0.03544
AFIX 137
H74A  2    1.039410    0.726798    0.637761    11.00000   -1.50000
H74B  2    1.078958    0.743137    0.702295    11.00000   -1.50000
H74C  2    1.037157    0.803648    0.662034    11.00000   -1.50000
AFIX   0
C75   1    0.998917    0.646841    0.692230    11.00000    0.03664    0.05678 =
         0.11284   -0.00682    0.00935    0.00563
AFIX 137
H75A  2    0.971318    0.631732    0.704503    11.00000   -1.50000
H75B  2    1.038194    0.635988    0.721144    11.00000   -1.50000
H75C  2    0.990990    0.621329    0.658208    11.00000   -1.50000
AFIX   0
C76   1    0.978737    0.765991    0.873345    11.00000    0.02118    0.04271 =
         0.04230    0.01830    0.01345    0.00359
C77   1    1.004322    0.698635    0.881697    11.00000    0.03762    0.05305 =
         0.07603    0.02933    0.03012    0.01721
C78   1    1.029730    0.670044    0.935351    11.00000    0.04535    0.06433 =
         0.09065    0.04787    0.02625    0.02545
AFIX  43
H78   2    1.047300    0.624300    0.941944    11.00000   -1.20000
AFIX   0
C79   1    1.029732    0.706737    0.978452    11.00000    0.03814    0.09746 =
         0.06023    0.05105    0.01561    0.00788
AFIX  43
H79   2    1.049308    0.687778    1.014901    11.00000   -1.20000
AFIX   0
C80   1    1.001598    0.770554    0.969025    11.00000    0.03031    0.08242 =
         0.03752    0.02377    0.00909   -0.00147
AFIX  43
H80   2    1.000301    0.794412    0.998892    11.00000   -1.20000
AFIX   0
C81   1    0.974783    0.801396    0.916600    11.00000    0.02046    0.05877 =
         0.02969    0.01447    0.00774   -0.00307
C82   1    1.005899    0.656585    0.835580    11.00000    0.06426    0.05534 =
         0.10395    0.01655    0.04512    0.03137
AFIX  13
H82   2    0.987570    0.686278    0.801201    11.00000   -1.20000
AFIX   0
C83   1    0.970644    0.586421    0.824225    11.00000    0.07196    0.05353 =
         0.13903    0.00974    0.04274    0.02774
AFIX 137
H83A  2    0.970370    0.561387    0.792811    11.00000   -1.50000
H83B  2    0.930978    0.597759    0.815575    11.00000   -1.50000
H83C  2    0.988350    0.555870    0.857127    11.00000   -1.50000
AFIX   0
C84   1    1.067549    0.639305    0.847801    11.00000    0.08129    0.10250 =
         0.15254    0.00074    0.07647    0.03086
AFIX 137
H84A  2    1.087512    0.613639    0.883059    11.00000   -1.50000
H84B  2    1.088152    0.683748    0.850128    11.00000   -1.50000
H84C  2    1.066439    0.609468    0.818039    11.00000   -1.50000
AFIX   0
C85   1    0.944191    0.871977    0.909080    11.00000    0.02895    0.05145 =
         0.02929   -0.00147    0.00801   -0.00699
AFIX  13
H85   2    0.919888    0.880631    0.868465    11.00000   -1.20000
AFIX   0
C86   1    0.986144    0.934336    0.933504    11.00000    0.04526    0.06305 =
         0.11367   -0.01418    0.01210   -0.01780
AFIX 137
H86A  2    1.015616    0.922440    0.971258    11.00000   -1.50000
H86B  2    0.965063    0.976968    0.934311    11.00000   -1.50000
H86C  2    1.004676    0.943619    0.910617    11.00000   -1.50000
AFIX   0
C87   1    0.904356    0.870300    0.935287    11.00000    0.04422    0.08150 =
         0.02405   -0.00995    0.01357    0.00020
AFIX 137
H87A  2    0.881898    0.826001    0.924789    11.00000   -1.50000
H87B  2    0.878115    0.911261    0.922136    11.00000   -1.50000
H87C  2    0.927599    0.872567    0.975683    11.00000   -1.50000
AFIX   0
C88   1    0.894348    0.400060    0.897024    11.00000    0.04553    0.04503 =
         0.03504    0.01450    0.00589    0.01352
AFIX 137
H88A  2    0.914338    0.433469    0.927825    11.00000   -1.50000
H88B  2    0.922779    0.372860    0.891326    11.00000   -1.50000
H88C  2    0.870892    0.367196    0.905675    11.00000   -1.50000
AFIX   0
C89   1    0.855627    0.441403    0.844666    11.00000    0.02919    0.03097 =
         0.03163    0.00874    0.00682    0.00180
C90   1    0.856847    0.418540    0.797318    11.00000    0.03283    0.03443 =
         0.04382    0.01244    0.01436    0.01639
AFIX  43
H90   2    0.889342    0.390341    0.803681    11.00000   -1.20000
AFIX   0
C91   1    0.817077    0.430789    0.740945    11.00000    0.03378    0.02669 =
         0.03770    0.00280    0.01978    0.00550
C92   1    0.816071    0.373032    0.701446    11.00000    0.06624    0.02963 =
         0.05422    0.00221    0.03608    0.01473
AFIX 137
H92A  2    0.791423    0.333561    0.700829    11.00000   -1.50000
H92B  2    0.855323    0.355397    0.713997    11.00000   -1.50000
H92C  2    0.800820    0.393011    0.664124    11.00000   -1.50000
AFIX   0
C93   1    0.810689    0.486822    0.893550    11.00000    0.03178    0.03633 =
         0.02207    0.00957    0.00760   -0.00069
C94   1    0.768112    0.438654    0.889589    11.00000    0.04052    0.05188 =
         0.03002    0.00815    0.01275   -0.01262
C95   1    0.758788    0.430495    0.935180    11.00000    0.05188    0.06746 =
         0.03380    0.01186    0.01871   -0.01805
AFIX  43
H95   2    0.730206    0.397994    0.933100    11.00000   -1.20000
AFIX   0
C96   1    0.790557    0.469043    0.983376    11.00000    0.05140    0.07270 =
         0.02884    0.01389    0.01908   -0.00480
AFIX  43
H96   2    0.783469    0.463294    1.013920    11.00000   -1.20000
AFIX   0
C97   1    0.832573    0.515866    0.986884    11.00000    0.04206    0.05411 =
         0.02196    0.00711    0.00863   -0.00078
AFIX  43
H97   2    0.854080    0.542285    1.020007    11.00000   -1.20000
AFIX   0
C98   1    0.844070    0.525150    0.942750    11.00000    0.03102    0.03701 =
         0.02341    0.00797    0.00585    0.00025
C99   1    0.731168    0.397366    0.836474    11.00000    0.05450    0.06200 =
         0.03647    0.00002    0.01907   -0.02998
AFIX  13
H99   2    0.747145    0.406573    0.810622    11.00000   -1.20000
AFIX   0
C100  1    0.669580    0.424171    0.808634    11.00000    0.04917    0.09475 =
         0.03333   -0.00154    0.01279   -0.03206
AFIX 137
H10A  2    0.646693    0.397023    0.774561    11.00000   -1.50000
H10B  2    0.668967    0.474866    0.799619    11.00000   -1.50000
H10C  2    0.653214    0.417975    0.833703    11.00000   -1.50000
AFIX   0
C101  1    0.733809    0.316758    0.846482    11.00000    0.09245    0.06387 =
         0.06630   -0.00186    0.01783   -0.03593
AFIX 137
H10D  2    0.717988    0.305862    0.871418    11.00000   -1.50000
H10E  2    0.773987    0.300724    0.863303    11.00000   -1.50000
H10F  2    0.711142    0.292093    0.811131    11.00000   -1.50000
AFIX   0
C102  1    0.890930    0.575449    0.947732    11.00000    0.03468    0.03894 =
         0.02327    0.00596    0.00548   -0.00437
AFIX  13
H102  2    0.905910    0.557757    0.922714    11.00000   -1.20000
AFIX   0
C103  1    0.941582    0.578977    1.006487    11.00000    0.05713    0.09781 =
         0.04217    0.03294   -0.01412   -0.04249
AFIX 137
H10G  2    0.929285    0.602794    1.030824    11.00000   -1.50000
H10H  2    0.973278    0.605893    1.006239    11.00000   -1.50000
H10I  2    0.954655    0.530504    1.020065    11.00000   -1.50000
AFIX   0
C104  1    0.866241    0.649069    0.928432    11.00000    0.06396    0.03940 =
         0.04887    0.00527    0.02696   -0.00294
AFIX 137
H10J  2    0.834139    0.646279    0.890591    11.00000   -1.50000
H10K  2    0.896240    0.680503    0.929124    11.00000   -1.50000
H10L  2    0.852316    0.668217    0.953051    11.00000   -1.50000
AFIX   0
C105  1    0.742615    0.488251    0.663863    11.00000    0.02864    0.02033 =
         0.02534   -0.00292    0.01432    0.00034
C106  1    0.763280    0.522405    0.631136    11.00000    0.03069    0.02610 =
         0.02863   -0.00352    0.01762    0.00034
C107  1    0.729247    0.521194    0.573918    11.00000    0.04488    0.04662 =
         0.03101    0.00148    0.02489    0.00052
AFIX  43
H107  2    0.742760    0.543826    0.551388    11.00000   -1.20000
AFIX   0
C108  1    0.676334    0.487850    0.549223    11.00000    0.04153    0.08265 =
         0.02274   -0.00912    0.01428   -0.00687
AFIX  43
H108  2    0.654157    0.486371    0.510010    11.00000   -1.20000
AFIX   0
C109  1    0.655626    0.456527    0.581764    11.00000    0.03560    0.07409 =
         0.03059   -0.01481    0.01513   -0.01840
AFIX  43
H109  2    0.618868    0.434152    0.564531    11.00000   -1.20000
AFIX   0
C110  1    0.687606    0.457152    0.639288    11.00000    0.03046    0.03900 =
         0.02845   -0.00610    0.01578   -0.00701
C111  1    0.821925    0.558031    0.656684    11.00000    0.03881    0.03106 =
         0.04004   -0.00789    0.02650   -0.00710
AFIX  13
H111  2    0.833888    0.567849    0.696469    11.00000   -1.20000
AFIX   0
C112  1    0.820717    0.628685    0.629090    11.00000    0.07098    0.03385 =
         0.07119   -0.00695    0.05711   -0.00949
AFIX 137
H11A  2    0.857260    0.653855    0.650988    11.00000   -1.50000
H11B  2    0.788850    0.657947    0.626714    11.00000   -1.50000
H11C  2    0.815261    0.619841    0.591763    11.00000   -1.50000
AFIX   0
C113  1    0.867477    0.509291    0.654678    11.00000    0.03684    0.04549 =
         0.06967   -0.00540    0.03122   -0.00363
AFIX 137
H11D  2    0.854243    0.493641    0.616480    11.00000   -1.50000
H11E  2    0.873505    0.467550    0.678304    11.00000   -1.50000
H11F  2    0.903820    0.535508    0.667966    11.00000   -1.50000
AFIX   0
C114  1    0.661656    0.424313    0.673000    11.00000    0.03831    0.04613 =
         0.03384   -0.00579    0.01911   -0.01556
AFIX  13
H114  2    0.689475    0.431527    0.713122    11.00000   -1.20000
AFIX   0
C115  1    0.604971    0.462203    0.660252    11.00000    0.03621    0.08529 =
         0.04140    0.00309    0.02097   -0.00740
AFIX 137
H11G  2    0.612518    0.512985    0.669369    11.00000   -1.50000
H11H  2    0.588898    0.440824    0.682435    11.00000   -1.50000
H11I  2    0.577378    0.456942    0.620828    11.00000   -1.50000
AFIX   0
C116  1    0.651789    0.344936    0.662616    11.00000    0.10517    0.05162 =
         0.10480   -0.01644    0.07815   -0.03025
AFIX 137
H11J  2    0.626448    0.336456    0.623052    11.00000   -1.50000
H11K  2    0.633710    0.325955    0.683815    11.00000   -1.50000
H11L  2    0.688821    0.321000    0.674259    11.00000   -1.50000
AFIX   0
PART 1
C6    1    0.565723    0.705614    0.808971    61.00000    0.01520    0.03750 =
         0.02367   -0.00052    0.00940   -0.00316
C7    1    0.537836    0.771077    0.804966    61.00000    0.02805    0.02883 =
         0.03185   -0.01055    0.01905   -0.00661
C8    1    0.543672    0.801230    0.853634    61.00000    0.03581    0.04925 =
         0.04223   -0.01683    0.02255    0.00254
AFIX  43
H8    2    0.523946    0.844344    0.851892    61.00000   -1.20000
AFIX   0
C9    1    0.577324    0.769888    0.903974    61.00000    0.04041    0.06072 =
         0.03428   -0.01230    0.02036    0.00457
AFIX  43
H9    2    0.580616    0.791709    0.936545    61.00000   -1.20000
AFIX   0
C10   1    0.606293    0.707705    0.908204    61.00000    0.04011    0.04975 =
         0.03062   -0.00556    0.02106    0.00025
AFIX  43
H10   2    0.630319    0.687506    0.943598    61.00000   -1.20000
AFIX   0
C11   1    0.600620    0.673783    0.860524    61.00000    0.02525    0.04054 =
         0.03357   -0.00460    0.01907   -0.00367
C12   1    0.497094    0.803587    0.750170    61.00000    0.03073    0.02582 =
         0.03759    0.00107    0.01981    0.00554
AFIX  13
H12   2    0.508982    0.787751    0.722382    61.00000   -1.20000
AFIX   0
C13   1    0.497222    0.884914    0.751114    61.00000    0.06520    0.02879 =
         0.08488   -0.00914    0.03363    0.00252
AFIX 137
H13A  2    0.479814    0.901678    0.773518    61.00000   -1.50000
H13B  2    0.474941    0.903049    0.713238    61.00000   -1.50000
H13C  2    0.536993    0.902303    0.767194    61.00000   -1.50000
AFIX   0
C14   1    0.436949    0.772863    0.733044    61.00000    0.02672    0.04605 =
         0.05327   -0.00143    0.02343    0.00676
AFIX 137
H14A  2    0.437865    0.720866    0.729738    61.00000   -1.50000
H14B  2    0.409039    0.793176    0.697326    61.00000   -1.50000
H14C  2    0.425576    0.784946    0.761141    61.00000   -1.50000
AFIX   0
C15   1    0.635675    0.607656    0.867433    61.00000    0.03171    0.03275 =
         0.02007    0.00556    0.00995   -0.00774
AFIX  13
H15   2    0.624480    0.588498    0.829692    61.00000   -1.20000
AFIX   0
C16   1    0.623349    0.548744    0.900162    61.00000    0.03253    0.05720 =
         0.03378    0.02185    0.00700   -0.01267
AFIX 137
H16A  2    0.642600    0.504421    0.899297    61.00000   -1.50000
H16B  2    0.581685    0.540583    0.883187    61.00000   -1.50000
H16C  2    0.637989    0.564077    0.938640    61.00000   -1.50000
AFIX   0
C17   1    0.701500    0.620373    0.897306    61.00000    0.02698    0.04253 =
         0.03040    0.01191    0.01207    0.00033
AFIX 137
H17A  2    0.713666    0.638849    0.934614    61.00000   -1.50000
H17B  2    0.711187    0.655080    0.876380    61.00000   -1.50000
H17C  2    0.721400    0.575257    0.899874    61.00000   -1.50000
AFIX   0
C18   1    0.493367    0.712014    0.579410    31.00000    0.02133    0.03210 =
         0.02176    0.00495    0.01065   -0.00203
C19   1    0.450324    0.763698    0.568047    31.00000    0.03194    0.03990 =
         0.03617    0.01391    0.01656    0.01105
C20   1    0.426093    0.798436    0.516696    31.00000    0.03917    0.03933 =
         0.04169    0.01320    0.01749    0.01496
AFIX  43
H20   2    0.397938    0.834477    0.508920    31.00000   -1.20000
AFIX   0
C21   1    0.442220    0.781468    0.476993    31.00000    0.03180    0.04417 =
         0.03166    0.01587    0.00969    0.01215
AFIX  43
H21   2    0.424626    0.804707    0.442034    31.00000   -1.20000
AFIX   0
C22   1    0.483884    0.730727    0.488798    31.00000    0.02590    0.04339 =
         0.02522    0.00724    0.00933    0.00252
AFIX  43
H22   2    0.495515    0.719673    0.461883    31.00000   -1.20000
AFIX   0
C23   1    0.509717    0.694777    0.539681    31.00000    0.02040    0.03624 =
         0.02684    0.00169    0.00311   -0.00005
C24   1    0.429324    0.783524    0.608916    31.00000    0.04254    0.04959 =
         0.04564    0.01656    0.02899    0.02282
AFIX  13
H24   2    0.450927    0.754820    0.643492    31.00000   -1.20000
AFIX   0
C25   1    0.364229    0.767424    0.583699    31.00000    0.04788    0.09744 =
         0.09680    0.03462    0.04239    0.02336
AFIX 137
H25A  2    0.342008    0.807759    0.560714    31.00000   -1.50000
H25B  2    0.354476    0.760005    0.613526    31.00000   -1.50000
H25C  2    0.354905    0.724294    0.560861    31.00000   -1.50000
AFIX   0
C26   1    0.440769    0.862079    0.622857    31.00000    0.10218    0.04697 =
         0.08213    0.02184    0.06512    0.02830
AFIX 137
H26A  2    0.482461    0.870589    0.642530    31.00000   -1.50000
H26B  2    0.424037    0.876308    0.646429    31.00000   -1.50000
H26C  2    0.423213    0.890162    0.588630    31.00000   -1.50000
AFIX   0
C27   1    0.554610    0.638425    0.549181    31.00000    0.02202    0.04233 =
         0.01087    0.00135    0.00068   -0.00047
AFIX  13
H27   2    0.560206    0.609130    0.581777    31.00000   -1.20000
AFIX   0
C28   1    0.611749    0.674633    0.563766    31.00000    0.02794    0.05525 =
         0.04199   -0.01250   -0.00324   -0.00182
AFIX 137
H28A  2    0.641104    0.638267    0.570682    31.00000   -1.50000
H28B  2    0.623817    0.703828    0.597068    31.00000   -1.50000
H28C  2    0.607098    0.705106    0.532936    31.00000   -1.50000
AFIX   0
C29   1    0.536827    0.587784    0.499778    31.00000    0.03589    0.04237 =
         0.02162   -0.00363    0.00671   -0.00203
AFIX 137
H29A  2    0.538528    0.613216    0.469453    31.00000   -1.50000
H29B  2    0.497404    0.570870    0.487330    31.00000   -1.50000
H29C  2    0.563196    0.546938    0.511014    31.00000   -1.50000
AFIX   0
C44   1    0.779661    1.083252    0.699893    21.00000    0.04944    0.04875 =
         0.04021   -0.00570    0.03023   -0.02069
AFIX  13
H44   2    0.773232    1.072157    0.732095    21.00000   -1.20000
AFIX   0
C45   1    0.787713    1.163722    0.700225    21.00000    0.06930    0.05539 =
         0.06980   -0.02008    0.03197   -0.02450
AFIX 137
H45A  2    0.819055    1.178471    0.736306    21.00000   -1.50000
H45B  2    0.751941    1.187673    0.693476    21.00000   -1.50000
H45C  2    0.797325    1.176826    0.671104    21.00000   -1.50000
AFIX   0
C46   1    0.835467    1.044330    0.710670    21.00000    0.04290    0.06419 =
         0.06162    0.00496    0.02963   -0.01108
AFIX 137
H46A  2    0.841994    1.050557    0.678714    21.00000   -1.50000
H46B  2    0.831804    0.993379    0.716399    21.00000   -1.50000
H46C  2    0.868103    1.064297    0.743753    21.00000   -1.50000
AFIX   0
C70   1    0.789624    0.826443    0.606358    41.00000    0.06186    0.06672 =
         0.02705    0.01106    0.02290    0.03227
AFIX  13
H70   2    0.793573    0.806007    0.641598    41.00000   -1.20000
AFIX   0
C71   1    0.796678    0.905851    0.614891    41.00000    0.10656    0.06186 =
         0.05590    0.02728    0.05282    0.04528
AFIX 137
H71A  2    0.832958    0.916112    0.648436    41.00000   -1.50000
H71B  2    0.764374    0.925161    0.618893    41.00000   -1.50000
H71C  2    0.797297    0.928019    0.582902    41.00000   -1.50000
AFIX   0
C72   1    0.728445    0.810064    0.561924    41.00000    0.06279    0.09781 =
         0.03337    0.01889    0.02617    0.04456
AFIX 137
H72A  2    0.722422    0.828836    0.526286    41.00000   -1.50000
H72B  2    0.701024    0.832494    0.571731    41.00000   -1.50000
H72C  2    0.722431    0.758301    0.559098    41.00000   -1.50000
AFIX   0
PART 2
C6A   1    0.571628    0.696486    0.813907   -61.00000    0.04130    0.02641 =
         0.03018   -0.00939    0.02423   -0.00770
C7A   1    0.543793    0.758681    0.818537   -61.00000    0.04175    0.03873 =
         0.03496    0.00046    0.02627   -0.00553
C8A   1    0.553439    0.782028    0.870421   -61.00000    0.04594    0.04610 =
         0.03845   -0.00816    0.02123    0.00189
AFIX  43
H8A   2    0.536119    0.824947    0.873635   -61.00000   -1.20000
AFIX   0
C9A   1    0.587869    0.743078    0.916704   -61.00000    0.06102    0.05392 =
         0.03255   -0.00972    0.02418    0.00347
AFIX  43
H9A   2    0.593437    0.758217    0.951895   -61.00000   -1.20000
AFIX   0
C10A  1    0.614287    0.682427    0.912453   -61.00000    0.05781    0.04045 =
         0.02662   -0.00350    0.01939   -0.00458
AFIX  43
H10M  2    0.637197    0.655502    0.944963   -61.00000   -1.20000
AFIX   0
C11A  1    0.608765    0.658598    0.861872   -61.00000    0.04145    0.03373 =
         0.01816   -0.00258    0.01718   -0.00535
C12A  1    0.502248    0.799953    0.768072   -61.00000    0.04578    0.03204 =
         0.04268   -0.00737    0.03244   -0.00359
AFIX  13
H12A  2    0.512929    0.790204    0.738377   -61.00000   -1.20000
AFIX   0
C13A  1    0.504531    0.881075    0.776170   -61.00000    0.06801    0.03859 =
         0.07066   -0.01625    0.03633   -0.00393
AFIX 137
H13D  2    0.492588    0.892958    0.803897   -61.00000   -1.50000
H13E  2    0.478471    0.904131    0.740960   -61.00000   -1.50000
H13F  2    0.543994    0.897980    0.788828   -61.00000   -1.50000
AFIX   0
C14A  1    0.439801    0.773406    0.746433   -61.00000    0.05117    0.05265 =
         0.07883   -0.00551    0.04332   -0.00268
AFIX 137
H14D  2    0.437090    0.723348    0.735132   -61.00000   -1.50000
H14E  2    0.413609    0.802363    0.714587   -61.00000   -1.50000
H14F  2    0.429052    0.777652    0.775841   -61.00000   -1.50000
AFIX   0
C15A  1    0.639585    0.590074    0.863852   -61.00000    0.05231    0.01522 =
         0.02723    0.00396    0.00999    0.00080
AFIX  13
H15A  2    0.628151    0.574746    0.825131   -61.00000   -1.20000
AFIX   0
C16A  1    0.626214    0.528918    0.893720   -61.00000    0.06567    0.04505 =
         0.05494    0.01110    0.01118   -0.02077
AFIX 137
H16D  2    0.640432    0.541729    0.932654   -61.00000   -1.50000
H16E  2    0.645280    0.485111    0.891505   -61.00000   -1.50000
H16F  2    0.584456    0.521147    0.875936   -61.00000   -1.50000
AFIX   0
C17A  1    0.704371    0.605116    0.894199   -61.00000    0.07300    0.03983 =
         0.02790    0.01252    0.01572   -0.01958
AFIX 137
H17D  2    0.712287    0.649004    0.879641   -61.00000   -1.50000
H17E  2    0.724955    0.565179    0.888550   -61.00000   -1.50000
H17F  2    0.717405    0.610806    0.933862   -61.00000   -1.50000
AFIX   0
C18A  1    0.498388    0.709093    0.578462   -31.00000    0.02396    0.03274 =
         0.02739    0.00711    0.00332    0.00644
C19A  1    0.449888    0.753442    0.557941   -31.00000    0.02733    0.05355 =
         0.03347    0.01099    0.01905    0.00535
C20A  1    0.427378    0.780804    0.504383   -31.00000    0.03146    0.05910 =
         0.03188    0.01386    0.01068    0.01893
AFIX  43
H20A  2    0.394248    0.810597    0.490014   -31.00000   -1.20000
AFIX   0
C21A  1    0.452951    0.764829    0.472274   -31.00000    0.03131    0.05545 =
         0.03052    0.01032    0.01379    0.00780
AFIX  43
H21A  2    0.437731    0.784206    0.436055   -31.00000   -1.20000
AFIX   0
C22A  1    0.499555    0.721753    0.492040   -31.00000    0.03116    0.05561 =
         0.02938    0.00754    0.01504    0.01068
AFIX  43
H22A  2    0.517079    0.711644    0.469631   -31.00000   -1.20000
AFIX   0
C23A  1    0.522424    0.691841    0.544745   -31.00000    0.02880    0.05303 =
         0.02555    0.01420    0.01802    0.00928
C24A  1    0.421109    0.771846    0.592080   -31.00000    0.04311    0.05505 =
         0.03311    0.02428    0.01967    0.01914
AFIX  13
H24A  2    0.450605    0.762090    0.631306   -31.00000   -1.20000
AFIX   0
C25A  1    0.369955    0.724887    0.581288   -31.00000    0.07091    0.07492 =
         0.10185    0.01701    0.06678    0.00489
AFIX 137
H25D  2    0.341021    0.728014    0.542115   -31.00000   -1.50000
H25E  2    0.352996    0.741010    0.604238   -31.00000   -1.50000
H25F  2    0.382818    0.675316    0.590544   -31.00000   -1.50000
AFIX   0
C26A  1    0.404453    0.850636    0.590880   -31.00000    0.07651    0.06355 =
         0.07132    0.00968    0.05051    0.00743
AFIX 137
H26D  2    0.438253    0.880772    0.600417   -31.00000   -1.50000
H26E  2    0.390580    0.858427    0.617750   -31.00000   -1.50000
H26F  2    0.373901    0.862964    0.553706   -31.00000   -1.50000
AFIX   0
C27A  1    0.568630    0.635480    0.559643   -31.00000    0.04248    0.07525 =
         0.04179    0.00839    0.01685    0.02331
AFIX  13
H27A  2    0.579128    0.614477    0.596700   -31.00000   -1.20000
AFIX   0
C28A  1    0.620979    0.670219    0.560607   -31.00000    0.03016    0.10035 =
         0.03773   -0.00211    0.00399    0.02002
AFIX 137
H28D  2    0.610920    0.687479    0.523434   -31.00000   -1.50000
H28E  2    0.652218    0.635188    0.572466   -31.00000   -1.50000
H28F  2    0.633626    0.710437    0.586542   -31.00000   -1.50000
AFIX   0
C29A  1    0.544464    0.576268    0.514113   -31.00000    0.07979    0.10476 =
         0.07034   -0.02067    0.01267    0.01496
AFIX 137
H29D  2    0.517546    0.545907    0.519827   -31.00000   -1.50000
H29E  2    0.576401    0.547163    0.516476   -31.00000   -1.50000
H29F  2    0.524289    0.598599    0.477481   -31.00000   -1.50000
AFIX   0
C44A  1    0.774553    1.087474    0.701061   -21.00000    0.03359    0.05218 =
         0.05343   -0.01119    0.03284   -0.00611
AFIX  13
H44A  2    0.780821    1.057463    0.733540   -21.00000   -1.20000
AFIX   0
C45A  1    0.762796    1.164731    0.710463   -21.00000    0.05411    0.04360 =
         0.04233   -0.01417    0.02730   -0.01364
AFIX 137
H45D  2    0.751289    1.192289    0.676488   -21.00000   -1.50000
H45E  2    0.797826    1.185509    0.740581   -21.00000   -1.50000
H45F  2    0.731733    1.165932    0.720348   -21.00000   -1.50000
AFIX   0
C46A  1    0.828128    1.084388    0.692619   -21.00000    0.03407    0.07221 =
         0.05804   -0.01860    0.02891   -0.01301
AFIX 137
H46D  2    0.829976    1.037701    0.677487   -21.00000   -1.50000
H46E  2    0.862905    1.091538    0.728241   -21.00000   -1.50000
H46F  2    0.825588    1.121963    0.666759   -21.00000   -1.50000
AFIX   0
C70A  1    0.784235    0.819693    0.601913   -41.00000    0.05067    0.05275 =
         0.02457    0.01147    0.02838    0.00585
AFIX  13
H70A  2    0.791498    0.813203    0.640819   -41.00000   -1.20000
AFIX   0
C71A  1    0.777170    0.900255    0.587725   -41.00000    0.06536    0.05103 =
         0.08368   -0.00733    0.02778    0.02134
AFIX 137
H71D  2    0.811389    0.917692    0.586230   -41.00000   -1.50000
H71E  2    0.772687    0.926479    0.616267   -41.00000   -1.50000
H71F  2    0.742962    0.907594    0.551698   -41.00000   -1.50000
AFIX   0
C72A  1    0.727751    0.781343    0.562217   -41.00000    0.03490    0.04682 =
         0.02537    0.01569    0.01076    0.02683
AFIX 137
H72D  2    0.718702    0.790798    0.523852   -41.00000   -1.50000
H72E  2    0.696312    0.798990    0.568334   -41.00000   -1.50000
H72F  2    0.732324    0.729855    0.569223   -41.00000   -1.50000
AFIX  66

C122  1    0.744305    0.247693    0.557167   -51.00000    0.09105    0.05433 =
         0.06130    0.00276    0.05011    0.00470
AFIX  43
H122  2    0.723890    0.222796    0.572475   -51.00000   -1.20000
AFIX  65
C121  1    0.779282    0.210434    0.540975   -51.00000    0.10147    0.04558 =
         0.07815    0.02149    0.06242    0.01809
AFIX  43
H121  2    0.782772    0.160072    0.545216   -51.00000   -1.20000
AFIX  65
C120  1    0.809152    0.246861    0.518577   -51.00000    0.08677    0.06385 =
         0.07152    0.02011    0.05337    0.01614
AFIX  43
H120  2    0.833058    0.221396    0.507511   -51.00000   -1.20000
AFIX  65
C119  1    0.804046    0.320548    0.512371   -51.00000    0.09383    0.06029 =
         0.05713    0.00062    0.04338   -0.01711
AFIX  43
H119  2    0.824462    0.345445    0.497063   -51.00000   -1.20000
AFIX  65
C118  1    0.769070    0.357808    0.528563   -51.00000    0.12289    0.04027 =
         0.05614   -0.01111    0.05129   -0.01077
AFIX  43
H118  2    0.765580    0.408170    0.524322   -51.00000   -1.20000
AFIX  65
C117  1    0.739199    0.321382    0.550961   -51.00000    0.12034    0.05139 =
         0.06633   -0.00749    0.05992    0.00899
AFIX  43
H117  2    0.715294    0.346847    0.562027   -51.00000   -1.20000
AFIX  66

PART 1
C123  1    0.765313    0.323540    0.557780    51.00000    0.10249    0.04454 =
         0.05159   -0.01192    0.04889    0.00954
AFIX  43
H123  2    0.744441    0.352867    0.570202    51.00000   -1.20000
AFIX  65
C128  1    0.774821    0.252092    0.573102    51.00000    0.11329    0.05544 =
         0.06103    0.00683    0.05200   -0.00158
AFIX  43
H128  2    0.760448    0.232587    0.595995    51.00000   -1.20000
AFIX  65
C127  1    0.805360    0.209182    0.554927    51.00000    0.10673    0.05727 =
         0.06404   -0.00128    0.04167   -0.00271
AFIX  43
H127  2    0.811858    0.160350    0.565399    51.00000   -1.20000
AFIX  65
C126  1    0.826390    0.237720    0.521431    51.00000    0.10808    0.05897 =
         0.06613   -0.00338    0.04683    0.00687
AFIX  43
H126  2    0.847262    0.208392    0.509010    51.00000   -1.20000
AFIX  65
C125  1    0.816882    0.309168    0.506109    51.00000    0.10759    0.05843 =
         0.06190   -0.00987    0.04190    0.00286
AFIX  43
H125  2    0.831255    0.328673    0.483215    51.00000   -1.20000
AFIX  65
C124  1    0.786343    0.352079    0.524283    51.00000    0.09153    0.04513 =
         0.05535   -0.00987    0.05628    0.00300
AFIX  43
H124  2    0.779844    0.400911    0.513810    51.00000   -1.20000
AFIX   0
HKLF 4


REM  hasj240610a_a.res in P2(1)/c
REM wR2 = 0.1163, GooF = S = 1.007, Restrained GooF = 0.965 for all data
REM R1 = 0.0441 for 18684 Fo > 4sig(Fo) and 0.0580 for all 23050 data
REM 1636 parameters refined using 3246 restraints

END

WGHT      0.0555      6.4717

REM Highest difference peak  0.508,  deepest hole -0.299,  1-sigma level  0.050
Q1    1   0.6822  0.7230  0.6798  11.00000  0.05    0.51
Q2    1   0.5993  0.5881  0.5954  11.00000  0.05    0.48
Q3    1   0.7724  0.7581  0.7017  11.00000  0.05    0.41
Q4    1   0.7786  0.5413  0.7424  11.00000  0.05    0.39
Q5    1   0.7579  0.7969  0.8084  11.00000  0.05    0.38
Q6    1   0.7804  0.6796  0.8120  11.00000  0.05    0.36
Q7    1   0.5395  0.6980  0.6600  11.00000  0.05    0.33
Q8    1   0.5862  0.6762  0.5780  11.00000  0.05    0.32
Q9    1   0.6166  0.4121  0.6632  11.00000  0.05    0.31
Q10   1   0.7785  0.4017  0.9223  11.00000  0.05    0.30
Q11   1   0.8197  0.8650  0.6141  11.00000  0.05    0.30
Q12   1   0.7193  0.6796  0.7763  11.00000  0.05    0.28
Q13   1   0.8003  0.5213  0.8189  11.00000  0.05    0.26
Q14   1   0.8871  1.0196  0.8585  11.00000  0.05    0.26
Q15   1   0.6864  0.7822  0.7597  11.00000  0.05    0.26
Q16   1   0.8595  0.8177  0.6085  11.00000  0.05    0.26
Q17   1   1.0376  0.7645  0.7069  11.00000  0.05    0.26
Q18   1   0.9986  0.7046  0.7162  11.00000  0.05    0.25
Q19   1   0.9453  0.7252  0.6597  11.00000  0.05    0.25
Q20   1   0.9007  0.7834  0.7851  11.00000  0.05    0.25
Q21   1   0.8220  0.4195  0.7195  11.00000  0.05    0.25
Q22   1   0.8549  0.7216  0.7778  11.00000  0.05    0.24
Q23   1   0.7965  0.4365  0.9620  11.00000  0.05    0.24
Q24   1   0.8217  0.8233  0.7666  11.00000  0.05    0.24
Q25   1   0.6169  0.9622  0.6051  11.00000  0.05    0.24
Q26   1   0.6790  0.3849  0.6799  11.00000  0.05    0.24
Q27   1   0.8597  0.4943  0.9776  11.00000  0.05    0.24
Q28   1   0.6991  0.3321  0.6971  11.00000  0.05    0.24
Q29   1   0.8185  0.4407  0.9804  11.00000  0.05    0.24
Q30   1   0.7829  0.9458  0.9361  11.00000  0.05    0.23
Q31   1   0.6388  0.6422  0.7263  11.00000  0.05    0.23
Q32   1   0.8163  0.9433  0.5792  11.00000  0.05    0.23
Q33   1   0.7471  0.3783  0.8190  11.00000  0.05    0.23
Q34   1   0.8466  0.4979  0.9204  11.00000  0.05    0.23
Q35   1   0.8201  0.4788  0.8218  11.00000  0.05    0.23
Q36   1   0.7876  0.9239  0.5572  11.00000  0.05    0.23
Q37   1   0.6402  1.1518  0.7640  11.00000  0.05    0.23
Q38   1   1.0232  0.9149  0.7750  11.00000  0.05    0.23
Q39   1   0.6581  0.6821  0.7373  11.00000  0.05    0.22
Q40   1   0.7415  0.5398  0.5981  11.00000  0.05    0.22
Q41   1   0.6923  0.8425  0.7423  11.00000  0.05    0.22
;
_shelx_res_checksum              26497
_shelx_hkl_file                  
;
   0   0  -2 642079. 2634.93   2
   0   0  -3-18.5251 69.8108   2
   0   0  -4 36796.3 741.031   2
   0   0  -5 193.822 138.257   2
   0   0  -6 109429. 1562.98   2
   0   0  -7 258.130 175.055   2
   0   0  -8 18033.6 737.136   2
   0   0  -9 39.5599 150.055   2
   0   0 -10 1051.02 258.462   2
   0   0 -11 19.7164 193.891   2
   0   0 -12 70142.1 1811.73   2
   0   0 -13-197.228 234.889   2
   0   0 -14 37307.2 1465.32   2
   0   0 -15-98.6518 190.080   2
   0   0 -16 100857. 2637.52   2
   0   0 -17-78.9989 194.532   6
   0   0 -17 279.478 231.182   2
   0   0 -18 69488.1 1428.25   6
   0   0 -18 73065.8 2476.07   2
   0   0 -19 53.4551 198.918   6
   0   0 -19 307.379 272.463   2
   0   0 -20 50285.9 1277.39   6
   0   0 -20 51673.4 2249.87   2
   0   0 -21-68.0905 195.440   6
   0   0 -22 296.163 234.258   6
   0   0 -23-68.6437 193.518   6
   0   0 -24 9990.04 585.299   6
   0   0 -25-305.558 212.223   6
   0   0 -26 493.395 198.035   6
   0   0 -27-337.040 167.129   6
   0   0 -28 1480.21 199.465   6
   0   0 -29 65.2443 89.4469   6
   0  -1  -2 4570.03 178.503   2
   0   1  -2 4453.48 218.324   2
   0  -1  -3 2345.91 162.423   2
   0   1  -3 2707.39 206.600   2
   0  -1  -4 1022.81 149.337   2
   0   1  -4 823.315 162.000   2
   0  -1  -5 1709.94 197.091   2
   0   1  -5 1762.02 216.261   2
   0  -1  -6 70266.9 1212.34   2
   0   1  -6 70268.9 1299.25   2
   0  -1  -7 32158.8 870.259   2
   0   1  -7 30870.0 932.002   2
   0  -1  -8 8062.98 482.281   2
   0   1  -8 7906.95 520.438   2
   0  -1  -9 24135.6 871.726   2
   0   1  -9 24955.1 958.579   2
   0  -1 -10 2063.68 322.564   2
   0   1 -10 2082.79 333.421   2
   0  -1 -11 2222.18 360.015   2
   0   1 -11 2632.65 386.649   2
   0   1 -12 2485.54 402.355   2
   0  -1 -12 2549.90 371.511   2
   0  -1 -13 12229.0 794.127   2
   0   1 -13 12362.0 827.393   2
   0  -1 -14 24597.7 1191.85   2
   0   1 -14 25928.2 1237.54   2
   0  -1 -15 19.6696 205.962   2
   0   1 -15 141.722 203.454   2
   0   1 -16 1519.84 385.751   2
   0  -1 -16 1454.13 354.914   2
   0  -1 -17 4187.69 571.365   2
   0   1 -17 3664.06 574.640   2
   0   1 -17 3874.71 334.624   6
   0  -1 -17 3293.16 332.143   6
   0   1 -18 7102.72 826.606   2
   0  -1 -18 6989.70 779.164   2
   0  -1 -18 7221.86 469.945   6
   0   1 -18 7112.83 466.153   6
   0  -1 -19 69865.7 1468.36   6
   0   1 -19 75523.8 1525.04   6
   0   1 -19 72138.1 2573.26   2
   0  -1 -19 74080.2 2609.70   2
   0   1 -20 135.552 219.337   6
   0  -1 -20-83.6971 210.679   6
   0  -1 -21 4096.74 412.348   6
   0   1 -21 4554.31 436.288   6
   0  -1 -22 1205.35 270.871   6
   0   1 -22 852.764 256.352   6
   0   1 -23 3699.53 400.193   6
   0  -1 -23 4067.60 377.237   6
   0   1 -24 408.867 211.456   6
   0  -1 -24 751.457 219.126   6
   0   1 -25 15912.4 704.788   6
   0  -1 -25 15693.5 662.020   6
   0  -1 -26 231.102 165.469   6
   0   1 -26 167.734 175.053   6
   0  -1 -27 2093.92 238.740   6
   0   1 -27 2044.05 256.945   6
   0  -1 -28 695.407 211.103   6
   0   1 -28 173.537 123.092   6
   0   1 -29 2515.71 206.775   6
   0  -2   0 127586. 1085.54   5
   0   2   0 128324. 862.486   3
   0  -2   0 129128. 1135.65   1
   0  -2  -1 2347.04 142.318   5
   0  -2  -1 2227.83 162.515   1
   0   2  -1 2029.87 110.545   3
   0   2  -1 2195.19 163.374   2
   0   2  -2 56833.1 868.004   2
   0   2  -3 6909.25 352.917   2
   0  -2  -4 230866. 1905.31   2
   0   2  -4 239978. 2201.16   2
   0  -2  -5 25166.7 662.827   2
   0   2  -5 25991.4 789.361   2
   0   2  -6 6331.86 428.023   2
   0  -2  -6 6470.45 234.667   4
   0  -2  -6 6180.61 382.840   2
   0   2  -7 10038.9 563.690   2
   0  -2  -7 10588.5 326.727   4
   0  -2  -7 9977.69 491.613   2
   0   2  -8 52600.0 1335.56   2
   0  -2  -8 54410.2 1213.74   2
   0  -2  -8 53391.4 775.738   4
   0   2  -9 1730.96 299.898   2
   0  -2  -9 1877.24 171.710   4
   0  -2  -9 1800.09 273.540   2
   0  -2 -10 5371.20 467.134   2
   0   2 -10 5503.34 532.153   2
   0  -2 -11 2556.34 361.978   2
   0   2 -11 2738.61 404.704   2
   0  -2 -12 1400.22 304.260   2
   0   2 -12 1584.54 338.011   2
   0  -2 -13 115183. 2419.73   2
   0   2 -13 112605. 2541.48   2
   0  -2 -14 25338.9 1219.95   2
   0   2 -14 26303.1 1280.35   2
   0  -2 -15 2554.60 446.935   2
   0   2 -15 2903.67 478.104   2
   0  -2 -16 109207. 2764.31   2
   0   2 -16 108622. 2863.24   2
   0   2 -17 86.9492 241.663   2
   0  -2 -17 110.983 177.493   6
   0   2 -17 554.536 191.511   6
   0   2 -18 130977. 3374.28   2
   0  -2 -18 125686. 1857.94   6
   0   2 -18 129211. 1940.03   6
   0  -2 -19 5479.39 421.494   6
   0   2 -19 5551.27 446.903   6
   0   2 -19 6083.31 789.969   2
   0   2 -20 339.822 238.340   6
   0  -2 -20 228.997 203.520   6
   0  -2 -21 3307.91 354.080   6
   0   2 -21 3135.81 380.631   6
   0   2 -22 1143.02 267.360   6
   0  -2 -22 986.455 248.362   6
   0   2 -23 256.837 219.433   6
   0  -2 -23-12.6984 160.667   6
   0   2 -24 1020.12 267.905   6
   0  -2 -24 819.296 224.312   6
   0   2 -25 3205.64 338.041   6
   0  -2 -25 2854.18 292.674   6
   0   2 -26 2381.79 310.857   6
   0  -2 -26 2463.84 300.464   6
   0   2 -27 823.651 190.602   6
   0  -2 -27 646.888 155.324   6
   0   2 -28 1099.26 198.115   6
   0   2 -29 1129.24 161.442   6
   0  -3   0 161.689 143.781   5
   0   3   0 283.887 98.5750   3
   0  -3  -1 9062.94 380.030   1
   0   3   1 9100.62 294.187   3
   0  -3  -1 9345.87 354.063   5
   0   3  -1 8966.03 379.033   2
   0   3  -1 8962.00 256.937   3
   0  -3  -2 4809.17 247.975   5
   0  -3  -2 4705.25 314.530   1
   0  -3  -3 22951.3 446.835   5
   0   3  -3 21577.5 671.726   2
   0   3  -4 1304.70 234.344   2
   0   3  -5 173.908 166.566   2
   0   3  -6 37919.9 1077.15   2
   0   3  -7 6718.81 489.095   2
   0  -3  -8 77693.2 1491.45   2
   0   3  -8 76905.9 1683.45   2
   0  -3  -9 2701.27 341.236   2
   0   3  -9 2807.42 364.480   2
   0  -3 -10 10815.9 656.248   2
   0   3 -10 11758.4 753.749   2
   0  -3 -11 152.992 199.249   2
   0   3 -11 82.6243 207.438   2
   0  -3 -12 81178.2 1966.89   2
   0   3 -12 83140.4 2152.03   2
   0   3 -13 23199.6 1198.66   2
   0   3 -14 7396.80 719.452   2
   0   3 -15 34703.3 1579.35   2
   0   3 -16 4645.92 625.095   2
   0   3 -16 4350.38 343.041   6
   0   3 -17 22147.2 1363.81   2
   0  -3 -17 21460.9 727.394   6
   0   3 -17 22439.5 768.612   6
   0   3 -18 9543.21 952.072   2
   0  -3 -18 9308.04 542.655   6
   0   3 -18 10240.4 566.733   6
   0   3 -19 10951.3 602.921   6
   0  -3 -19 9840.20 566.773   6
   0   3 -19 10112.7 1017.21   2
   0  -3 -20 906.783 240.279   6
   0   3 -20 627.869 227.095   6
   0  -3 -21 370.399 183.519   6
   0   3 -21 463.852 231.150   6
   0   3 -22 1488.18 301.230   6
   0  -3 -22 1468.03 266.311   6
   0   3 -23 91.5602 207.495   6
   0  -3 -23-199.257 168.393   6
   0   3 -24 1391.94 267.195   6
   0  -3 -24 1330.16 234.183   6
   0  -3 -25-65.3655 151.409   6
   0   3 -25-128.517 201.127   6
   0   3 -26-172.892 189.147   6
   0   3 -27 1222.23 214.298   6
   0   3 -28 112.138 122.652   6
   0   3 -29 194.137 117.272   6
   0  -4   0 66076.4 1088.18   5
   0   4   0 62014.9 782.654   3
   0  -4  -1 20314.9 648.921   1
   0   4   1 18781.2 492.467   3
   0  -4   1 20588.9 655.235   5
   0  -4  -1 18581.6 571.135   5
   0   4  -1 19494.0 430.718   3
   0  -4  -2 294226. 2118.58   5
   0   4  -2 298122. 2602.85   2
   0   4  -2 282609. 1839.06   3
   0  -4  -2 285116. 2574.43   1
   0  -4  -3 25883.1 586.735   5
   0  -4  -3 25280.5 790.130   1
   0   4  -3 25174.8 796.764   2
   0  -4  -4 804.038 141.950   5
   0   4  -4 928.097 199.910   2
   0  -4  -5 13160.5 349.401   5
   0   4  -5 13813.4 653.698   2
   0  -4  -6 100461. 850.355   5
   0   4  -6 102114. 1837.40   2
   0   4  -7 6784.87 523.030   2
   0   4  -8 85970.3 1860.63   2
   0   4  -9 294.444 236.431   2
   0   4 -10 54803.2 1644.33   2
   0   4 -11 2483.73 436.001   2
   0   4 -12 13421.9 916.063   2
   0   4 -13 96.6162 220.304   2
   0   4 -14-92.5140 241.273   2
   0   4 -15 394.938 255.714   2
   0   4 -16 5027.80 657.885   2
   0   4 -16 5091.45 372.284   6
   0   4 -17-323.742 287.564   2
   0   4 -17 276.850 189.482   6
   0   4 -18-144.003 253.907   2
   0   4 -18 212.366 176.804   6
   0   4 -19-4.48617 294.145   2
   0   4 -19-11.0086 188.537   6
   0   4 -20-129.896 275.862   2
   0   4 -20 14.0682 207.474   6
   0   4 -21 8357.68 543.715   6
   0   4 -22 3170.86 376.632   6
   0   4 -23 24489.4 903.525   6
   0   4 -24 2942.18 357.351   6
   0   4 -25 239.022 183.923   6
   0   4 -26 5510.08 408.501   6
   0   4 -27 2989.16 292.424   6
   0   4 -28 3249.78 275.063   6
   0   4 -29 9682.79 372.706   6
   0   5   0 86.3072 103.905   3
   0  -5   0 12.1059 193.280   5
   0  -5   1-93.9385 179.711   5
   0  -5  -1 86.3648 173.437   5
   0  -5  -1 0.96492 147.116   1
   0   5  -1 91.2916 105.841   3
   0   5  -1 5.94080 141.499   2
   0   5   1 92.9442 114.927   3
   0   5  -2 147.572 99.0358   3
   0  -5  -2 122.019 142.980   5
   0  -5  -2 169.898 151.575   1
   0   5  -2 370.615 175.357   2
   0   5   2 107.517 123.529   3
   0  -5  -3 17944.0 727.725   1
   0  -5  -3 17543.5 558.810   5
   0   5  -3 18036.4 715.119   2
   0   5  -4 21287.5 815.651   2
   0  -5  -4 22503.5 588.956   5
   0  -5  -4 21816.2 820.623   1
   0   5  -5 3652.65 389.308   2
   0  -5  -5 3476.62 225.586   5
   0   5  -6 75167.8 1668.37   2
   0  -5  -6 74931.4 899.889   5
   0   5  -7 439.021 216.313   2
   0   5  -8 54500.8 1585.07   2
   0   5  -9 36675.4 1348.08   2
   0   5 -10 52096.0 1681.39   2
   0   5 -11 30167.5 1333.02   2
   0   5 -12 283.200 239.196   2
   0   5 -13 19198.0 1174.66   2
   0   5 -14 9337.74 855.712   2
   0   5 -15 29732.2 1541.74   2
   0   5 -16 195.965 181.250   6
   0  -5 -16 52.5218 218.180  10
   0   5 -16 117.413 255.507   2
   0   5 -17 11621.5 584.191   6
   0  -5 -17 11068.9 598.990  10
   0   5 -17 11556.5 1022.00   2
   0   5 -18 1063.56 252.904   6
   0   5 -18 1785.93 487.885   2
   0   5 -19 18677.0 782.391   6
   0   5 -19 18842.3 1400.02   2
   0   5 -20 2472.18 337.227   6
   0   5 -21 48239.2 1269.42   6
   0   5 -22 6090.50 478.965   6
   0   5 -23 33827.8 1057.30   6
   0   5 -24-128.110 197.386   6
   0   5 -25 422.364 216.556   6
   0   5 -26 840.471 212.170   6
   0   5 -27 1858.50 236.460   6
   0   5 -28-50.3793 113.251   6
   0   5 -29 90.6671 89.7694   6
   0  -6   0 120.326 195.505   5
   0   6   0 313.478 110.651   3
   0  -6  -1 13699.1 605.498   5
   0   6  -1 13070.4 629.260   2
   0   6  -1 12819.1 433.025   3
   0   6   1 13815.4 479.482   3
   0   6  -2 2319.57 208.688   3
   0   6  -2 2239.27 317.199   2
   0  -6  -2 2288.96 304.814   1
   0   6   2 2848.31 249.465   3
   0  -6  -2 2097.26 277.273   5
   0   6  -3-36.8610 154.188   2
   0  -6  -3 261.922 193.203   1
   0   6   3 331.590 156.058   3
   0  -6  -3 99.2659 173.713   5
   0   6  -4 1341.69 266.360   2
   0  -6  -4 1365.91 214.251   5
   0  -6  -4 1348.78 287.185   1
   0   6  -5 28234.7 1076.22   2
   0  -6  -5 29360.4 717.493   5
   0  -6  -5 28867.3 1049.54   1
   0   6  -6 15710.3 819.307   2
   0  -6  -6 14860.1 834.033   1
   0   6  -7 40255.0 1368.76   2
   0   6  -8 10990.4 773.940   2
   0   6  -9 54833.2 1741.33   2
   0   6 -10 56962.1 1814.45   2
   0   6 -11 54805.7 1866.08   2
   0   6 -12 9401.55 812.808   2
   0   6 -13 71003.9 2297.12   2
   0   6 -14 1687.07 402.145   2
   0  -6 -15 28729.1 920.895  10
   0   6 -15 30102.2 851.574   6
   0   6 -15 29921.9 1610.26   2
   0  -6 -16 5295.24 464.672  10
   0  -6 -16 6197.57 498.449  11
   0   6 -16 4811.69 396.709   6
   0   6 -16 4956.53 691.604   2
   0  -6 -17 20752.4 854.949  11
   0  -6 -17 18726.2 797.954  10
   0   6 -17 18905.4 740.236   6
   0   6 -17 18751.2 1354.39   2
   0  -6 -18 136.751 223.515  10
   0   6 -18 184.792 200.257   6
   0   6 -18 310.324 376.840   2
   0  -6 -19 25.1655 232.169  10
   0   6 -19-376.324 297.505   2
   0   6 -19 404.482 222.766   6
   0   6 -20 3437.21 373.355   6
   0   6 -21 2126.00 318.995   6
   0   6 -22 3178.16 350.623   6
   0   6 -23 8119.11 522.995   6
   0   6 -24 261.638 188.980   6
   0   6 -25 43.1060 172.534   6
   0   6 -26 264.371 160.860   6
   0   6 -27 954.461 180.839   6
   0   6 -28 721.006 144.866   6
   0   7   0 62.0153 111.982   3
   0   7  -1 5857.03 311.193   3
   0   7  -1 5826.77 476.321   2
   0   7   1 6044.73 348.764   3
   0   7  -2 2494.12 221.641   3
   0   7  -2 2498.39 329.077   2
   0   7   2 2962.58 262.252   3
   0  -7  -3 9850.36 636.465   1
   0   7  -3 10138.4 641.918   2
   0   7   3 9725.18 500.879   3
   0   7   4 31864.3 935.451   3
   0  -7  -4 31911.2 1142.93   1
   0   7  -4 30885.9 1125.66   2
   0   7   5 23710.1 840.221   3
   0   7  -5 23358.7 1020.67   2
   0  -7  -5 24008.3 1034.30   1
   0   7  -6 2229.94 397.793   2
   0  -7  -6 2708.28 425.090   1
   0   7  -7 640.088 286.397   2
   0  -7  -7 621.391 309.803   1
   0   7  -8 5233.61 601.820   2
   0  -7  -8 5220.89 605.137   1
   0   7  -9 18869.7 1069.85   2
   0  -7  -9 17626.6 1074.70   1
   0   7 -10 1735.17 411.424   2
   0   7 -11 35438.2 1572.64   2
   0   7 -12 149041. 3320.30   2
   0   7 -13 210.369 241.930   2
   0  -7 -14 39362.0 1086.47  10
   0   7 -14 41451.7 1901.06   2
   0  -7 -15 1558.85 285.607  10
   0  -7 -15 2142.55 362.397  11
   0   7 -15 2129.13 533.087   2
   0   7 -15 2156.79 282.460   6
   0  -7 -16 4325.42 449.705  10
   0  -7 -16 4352.63 445.927  11
   0   7 -16 4476.64 389.919   6
   0   7 -16 4568.13 704.879   2
   0  -7 -17 10145.3 619.443  10
   0  -7 -17 10988.9 671.567  11
   0   7 -17 10592.2 1043.25   2
   0   7 -17 9786.49 568.667   6
   0   7 -18 768.825 350.050   2
   0  -7 -18 1212.39 290.572  10
   0   7 -18 1487.62 267.534   6
   0  -7 -19 891.312 401.528  10
   0   7 -19 270.723 241.981   6
   0  -7 -20-2.30949 236.549  10
   0   7 -20 551.850 233.250   6
   0  -7 -21 1245.46 330.713  10
   0   7 -21 1303.02 271.509   6
   0   7 -22 8996.86 545.805   6
   0   7 -23 729.931 229.613   6
   0   7 -24 4773.38 399.604   6
   0   7 -25 425.457 175.328   6
   0   7 -26 2072.64 236.539   6
   0   7 -27 1444.42 198.751   6
   0   7 -28 342.582 113.805   6
   0   8   0 156257. 2436.72   2
   0   8   0 161386. 1748.25   3
   0   8  -1 37099.1 822.137   3
   0   8  -1 36757.0 1227.91   2
   0   8   1 37833.3 886.380   3
   0   8  -2 82316.2 1179.47   3
   0   8  -2 80554.1 1816.06   2
   0   8   2 82833.6 1385.80   3
   0  -8  -3 355.849 254.078   1
   0   8   3 149.238 176.742   3
   0   8  -3-34.7085 174.847   2
   0  -8  -4 54909.6 1617.00   1
   0   8   4 54605.7 1293.25   3
   0   8  -4 52536.9 1592.77   2
   0  -8  -5 209.240 267.945   1
   0   8   5 45.0959 192.855   3
   0   8  -5 12.2930 191.598   2
   0  -8  -6 35230.3 1387.95   1
   0   8   6 34064.6 1117.34   3
   0   8  -6 33189.3 1334.98   2
   0  -8  -7 593.933 309.552   1
   0   8   7 578.529 241.018   3
   0   8  -7 682.939 286.194   2
   0  -8  -8 1765.16 387.004   1
   0   8   8 1928.25 331.240   3
   0   8  -8 1975.43 412.880   2
   0  -8  -9 4856.70 588.299   1
   0   8  -9 4273.47 578.764   2
   0  -8 -10 7937.93 781.844   1
   0   8 -10 7858.68 756.709   2
   0  -8 -11 17284.5 1185.26   1
   0   8 -11 19428.1 1219.94   2
   0  -8 -12 3113.04 541.447   1
   0   8 -12 2902.28 507.095   2
   0  -8 -13 5774.49 760.981   1
   0   8 -13 6468.16 754.165   2
   0  -8 -13 5968.53 453.155  10
   0  -8 -14 290.361 230.181  10
   0  -8 -14 166.065 265.752  11
   0  -8 -14 513.836 348.516   1
   0   8 -14 317.137 275.668   2
   0   8 -14 333.141 169.740   6
   0  -8 -15 26834.6 967.499  10
   0  -8 -15 29742.8 1065.52  11
   0  -8 -15 27986.7 1713.16   1
   0   8 -15 27336.0 1636.28   2
   0   8 -15 26647.8 822.947   6
   0   8 -16 671.452 235.341   6
   0  -8 -16 705.190 258.328  10
   0   8 -16 609.196 337.352   2
   0  -8 -16 1487.02 556.579   1
   0  -8 -16 1132.92 295.226  11
   0  -8 -17 2049.31 394.512  11
   0   8  17 1286.44 463.557   3
   0  -8 -17 1896.08 339.437  10
   0  -8 -17 1432.86 474.659   1
   0   8 -17 1184.51 408.641   2
   0   8 -17 1763.87 282.722   6
   0  -8 -18 1270.44 332.255  11
   0  -8 -18 1068.80 316.712  10
   0   8 -18 1126.93 239.339   6
   0   8  18 691.730 394.079   3
   0  -8 -18 1102.40 419.158   1
   0   8 -19 322.867 201.629   6
   0  -8 -19 57.2995 265.232  10
   0   8 -20 137.505 204.865   6
   0  -8 -20-15.3202 237.531  10
   0   8 -21 1216.34 247.364   6
   0  -8 -21 1033.16 300.346  10
   0   8 -22 6629.62 471.166   6
   0  -8 -22 7453.50 530.870  10
   0   8 -23 2963.26 319.629   6
   0   8 -24 13336.6 583.433   6
   0   8 -25 79.7934 162.151   6
   0   8 -26 12445.8 491.393   6
   0   8 -27 2188.73 206.604   6
   0   9   0 212.684 236.629   2
   0   9   1 1845.79 263.829   3
   0   9  -1 1552.02 324.992   2
   0   9  -2 59047.4 1671.38   2
   0   9   2 60961.9 1252.16   3
   0   9  -3 32703.5 1297.61   2
   0   9   3 33052.1 978.188   3
   0  -9  -4 74999.5 2015.20   1
   0   9   4 79763.7 1607.14   3
   0   9  -4 75536.5 1994.27   2
   0  -9  -5 20296.3 1100.63   1
   0   9   5 21380.8 900.046   3
   0   9  -5 21384.9 1115.09   2
   0  -9  -6 46737.7 1702.42   1
   0   9   6 47126.5 1387.32   3
   0   9  -6 45183.7 1648.39   2
   0  -9  -7 3109.11 522.455   1
   0   9   7 3623.58 441.827   3
   0   9  -7 3051.06 470.252   2
   0  -9  -8 374.790 258.004   1
   0   9   8 197.509 206.405   3
   0   9  -8 480.795 234.853   2
   0  -9  -9 10849.4 923.835   1
   0   9   9 11901.7 817.854   3
   0   9  -9 11299.2 939.669   2
   0  -9 -10 21113.7 1293.41   1
   0   9  10 22174.4 1118.95   3
   0   9 -10 20456.2 1266.72   2
   0  -9 -11 8391.99 869.849   1
   0   9 -11 9382.20 876.749   2
   0   9  11 9648.03 792.985   3
   0  -9 -12 32495.8 1004.46  10
   0   9  12 33660.6 1481.31   3
   0  -9 -12 32867.1 1713.01   1
   0   9 -12 33410.7 1709.96   2
   0  -9 -12 33421.7 1128.15  11
   0  -9 -13 2927.18 390.468  11
   0  -9 -13 3164.06 374.773  10
   0   9  13 3623.60 539.193   3
   0  -9 -13 2752.13 594.857   1
   0   9 -13 2309.21 467.912   2
   0   9 -13 3048.02 300.111   6
   0  -9 -14 28783.9 1088.88  11
   0  -9 -14 26878.4 983.995  10
   0   9  14 28543.6 1488.53   3
   0  -9 -14 27216.2 1674.66   1
   0   9 -14 27494.1 830.745   6
   0   9 -14 27794.7 1665.45   2
   0  -9 -15-43.3999 244.246  10
   0   9  15 1084.08 408.188   3
   0  -9 -15 303.311 324.985   1
   0   9 -15-93.8713 300.039   2
   0   9 -15 187.339 198.711   6
   0  -9 -15 314.267 284.117  11
   0  -9 -16 28928.9 1101.46  11
   0  -9 -16 28288.6 1048.96  10
   0   9  16 29377.4 1626.39   3
   0  -9 -16 30198.8 1870.21   1
   0   9 -16 29567.0 916.625   6
   0   9 -16 28157.9 1746.29   2
   0  -9 -17 5763.55 519.577  10
   0  -9 -17 5736.85 551.151  11
   0   9  17 4183.90 716.975   3
   0  -9 -17 4344.45 785.067   1
   0   9 -17 6067.78 847.442   2
   0   9 -17 5567.33 416.217   6
   0  -9 -18 229.753 231.552  10
   0  -9 -18 410.705 256.014  11
   0   9 -18 290.528 196.714   6
   0   9 -19 979.825 241.108   6
   0  -9 -19 1206.68 291.824  10
   0   9 -20 1700.53 293.862   6
   0  -9 -20 936.962 293.906  10
   0   9 -21 964.414 225.910   6
   0  -9 -21 1338.88 298.075  10
   0  -9 -22 9907.78 581.587  10
   0   9 -22 11185.4 560.625   6
   0  -9 -23 6465.12 452.185  10
   0   9 -23 6833.26 437.637   6
   0   9 -24 3336.92 297.311   6
   0   9 -25 3016.94 267.736   6
   0   9 -26 385.925 136.283   6
   0   9 -27 4615.68 244.841   6
   0  10   0 21005.0 1049.07   2
   0  10  -1 28173.6 1214.72   2
   0  10   1 27744.0 1184.34   2
   0  10  -2 7386.84 667.759   2
   0  10  -3 13257.1 891.682   2
   0  10  -4 1858.90 396.959   2
   0  10   4 2352.17 321.602   3
   0  10  -5 2191.05 421.763   2
   0  10   5 2137.04 331.427   3
   0  10  -6 14984.8 1047.26   2
   0 -10  -6 16086.2 1046.89   1
   0  10   6 15976.7 844.260   3
   0  10  -7 8095.44 768.611   2
   0 -10  -7 7931.36 792.082   1
   0  10   7 8484.79 680.386   3
   0  10  -8 158.505 247.283   2
   0 -10  -8 336.043 256.838   1
   0  10   8 114.422 203.669   3
   0  10  -9-13.2067 258.497   2
   0 -10  -9 70.4321 255.334   1
   0  10   9-285.485 226.525   3
   0  10 -10 30598.1 1593.19   2
   0  10  10 31940.1 1412.85   3
   0 -10 -10 31616.4 1649.32   1
   0 -10 -11 1133.96 275.326  12
   0  10 -11 992.200 384.642   2
   0 -10 -11 718.935 334.528   1
   0 -10 -11 981.277 264.161  10
   0  10  11 895.819 306.304   3
   0 -10 -11 789.512 315.524  11
   0  10 -12 2257.24 502.761   2
   0 -10 -12 2196.34 547.688   1
   0 -10 -12 2665.28 343.608  10
   0  10  12 2597.63 493.736   3
   0 -10 -12 2727.71 418.382  11
   0  10 -13 97.4810 256.742   2
   0 -10 -13-542.288 361.818   1
   0 -10 -13 100.944 227.999  10
   0  10  13-282.142 319.305   3
   0 -10 -13 16.0972 254.126  11
   0 -10 -14 3.66302 275.762  11
   0  10 -14 295.387 360.823   2
   0 -10 -14 173.927 375.340   1
   0  10 -14-144.147 186.646   6
   0  10  14-17.2156 266.726   3
   0 -10 -14 56.5020 235.841  10
   0 -10 -15 122.768 239.643  10
   0 -10 -15 498.692 298.476  11
   0  10 -15 64.8281 307.467   2
   0 -10 -15 397.580 403.210   1
   0  10  15-193.472 321.193   3
   0  10 -15-47.6020 175.353   6
   0 -10 -16 788.449 296.148  10
   0 -10 -16 981.763 319.486  11
   0  10 -16 908.689 385.567   2
   0 -10 -16 1049.18 370.589   1
   0  10 -16 999.030 233.103   6
   0  10  16 854.684 471.116   3
   0  10 -17-8.88908 169.124   6
   0 -10 -17-244.313 265.888  10
   0 -10 -17 263.896 265.834  11
   0  10 -18 3521.35 356.986   6
   0 -10 -18 2494.57 385.091  10
   0 -10 -18 2847.18 404.950  11
   0 -10 -19-14.5518 252.520  10
   0  10 -19 47.6455 176.124   6
   0 -10 -20 914.465 280.993  10
   0  10 -20 1178.62 227.499   6
   0  10 -21 1448.81 248.351   6
   0 -10 -21 1805.19 318.162  10
   0  10 -22 6962.50 430.033   6
   0 -10 -22 6190.34 455.300  10
   0  10 -23 4340.35 336.728   6
   0 -10 -23 4271.54 366.226  10
   0  10 -24 7230.53 389.728   6
   0 -10 -24 6342.54 378.144  10
   0  10 -25 198.767 121.537   6
   0  10 -26 4915.54 270.923   6
   0  11   0 63.7137 178.808   2
   0  11  -1 6820.66 665.420   2
   0  11   1 6632.13 644.399   2
   0  11  -2 42099.8 1607.12   2
   0  11   2 40449.3 1496.28   2
   0  11  -3 20918.3 1142.50   2
   0  11  -4 15022.8 1019.89   2
   0  11  -5 5479.46 668.657   2
   0  11  -6 28168.2 1421.40   2
   0  11  -7 9045.76 868.943   2
   0 -11  -7 9380.89 887.473   1
   0  11  -8 12894.5 1082.34   2
   0 -11  -8 13596.2 1081.65   1
   0 -11  -9 1521.48 293.379  12
   0  11  -9 1588.34 425.817   2
   0 -11  -9 1407.71 280.807  10
   0  11   9 1170.27 326.317   3
   0 -11  -9 1542.83 323.572  11
   0 -11  -9 1131.11 382.876   1
   0 -11 -10 209.350 258.751  12
   0 -11 -10 300.209 348.247   1
   0  11 -10 405.064 277.106   2
   0 -11 -10 110.282 201.461  10
   0  11  10 269.224 288.086   3
   0 -11 -10 347.874 258.042  11
   0  11 -11 2105.01 513.696   2
   0  11  11 2570.69 460.605   3
   0 -11 -11 1682.12 523.663   1
   0 -11 -11 2329.93 409.540  11
   0 -11 -11 2187.88 341.167  10
   0  11 -12 345.084 371.014   2
   0  11  12 79.0065 325.836   3
   0 -11 -12 568.425 293.153   1
   0 -11 -12-235.399 277.745  11
   0 -11 -12 319.957 257.172  10
   0  11 -13 4046.62 664.774   2
   0  11  13 4512.69 685.479   3
   0 -11 -13 4572.33 753.359   1
   0 -11 -13 4990.51 565.026  11
   0 -11 -13 4648.91 471.873  10
   0  11 -14 406.579 292.913   2
   0  11  14 1110.89 397.336   3
   0 -11 -14 497.932 432.893   1
   0 -11 -14 31.3210 329.020  11
   0 -11 -14 247.978 247.364  10
   0  11 -15 28246.9 1789.49   2
   0 -11 -15 26643.6 1847.64   1
   0  11  15 26268.3 1655.03   3
   0 -11 -15 28907.3 1175.73  11
   0 -11 -15 27813.5 1052.29  10
   0 -11 -16 4237.69 497.920  11
   0 -11 -16 5574.69 527.492  10
   0  11 -16 5382.40 399.271   6
   0 -11 -17 15455.0 855.543  11
   0 -11 -17 14797.7 796.414  10
   0  11 -17 15661.2 665.901   6
   0 -11 -18 469.922 280.309  10
   0 -11 -18 208.798 249.361  11
   0  11 -18 232.191 188.863   6
   0 -11 -19 40460.8 1232.26  10
   0  11 -19 43202.7 1067.57   6
   0 -11 -20 5696.87 501.510  10
   0  11 -20 5369.02 396.878   6
   0 -11 -21 20766.1 838.572  10
   0  11 -21 22212.0 721.813   6
   0 -11 -22 170.700 199.471  10
   0  11 -22 211.656 154.630   6
   0  11 -23 6388.92 363.028   6
   0 -11 -23 5829.35 400.413  10
   0  11 -24 340.433 145.578   6
   0 -11 -24 173.900 136.872  10
   0  11 -25 337.984 114.320   6
   0  12   0 400.114 231.046   2
   0  12  -1 4716.98 591.265   2
   0  12   1 4366.55 563.202   2
   0  12   2-211.372 243.224   2
   0  12  -2-6.65348 202.076   2
   0  12  -3 367.271 215.268   2
   0  12  -4 1233.74 373.409   2
   0  12  -5 54.4919 219.966   2
   0 -12  -6 12406.8 666.802  11
   0  12  -6 12808.6 1052.81   2
   0 -12  -7 3076.32 350.523  10
   0 -12  -7 2684.91 393.899  11
   0  12  -7 2059.53 475.860   2
   0 -12  -7 2502.28 344.430  12
   0 -12  -8 6233.47 465.857  10
   0 -12  -8 5846.68 523.398  11
   0  12  -8 6388.53 770.762   2
   0 -12  -8 5581.55 471.299  12
   0 -12  -9 12034.8 663.890  10
   0 -12  -9 10892.6 710.487  11
   0  12  -9 11748.6 1084.30   2
   0 -12  -9 11680.4 681.614  12
   0 -12 -10 18.2310 211.158  10
   0 -12 -10 341.029 277.636  11
   0 -12 -10-295.529 317.156   1
   0  12 -10 105.571 260.857   2
   0 -12 -11 156.598 224.126  10
   0  12 -11 26.1285 337.388   2
   0 -12 -11-263.456 277.112   1
   0 -12 -11 112.098 283.521  11
   0 -12 -12-28.7671 235.529  10
   0  12 -12 198.198 295.300   2
   0 -12 -12 94.5198 293.410   1
   0 -12 -12-37.9041 283.184  11
   0 -12 -13 244.627 275.226  10
   0  12 -13 197.809 298.037   2
   0 -12 -13 745.818 344.055  11
   0 -12 -13 255.993 389.266   1
   0 -12 -14 402.392 284.907  11
   0 -12 -14 9.94223 265.369  10
   0 -12 -15 13696.8 845.467  11
   0 -12 -15 13781.0 769.155  10
   0 -12 -16 4234.96 505.279  11
   0 -12 -16 4977.54 504.806  10
   0 -12 -17 24181.7 990.654  10
   0 -12 -17 23776.4 1026.93  11
   0 -12 -18 3531.90 439.769  11
   0 -12 -18 3775.37 438.385  10
   0 -12 -19 6862.02 539.136  10
   0  12 -19 6473.16 412.547   6
   0 -12 -20 160.355 247.239  10
   0  12 -20-69.3922 161.931   6
   0 -12 -21 270.416 212.636  10
   0  12 -21 371.173 148.407   6
   0 -12 -22-2.28885 167.633  10
   0  12 -22 137.863 137.973   6
   0 -12 -23 135.924 160.636  10
   0  12 -23 45.8052 117.037   6
   0 -12 -24 91.5376 151.289  10
   0  12 -24 51.7091 96.1370   6
   0 -13   0-163.909 219.109  11
   0 -13  -1 245.359 191.960  11
   0  13  -1 11.3176 249.448   2
   0 -13  -2 716.864 252.974  11
   0  13  -2 1031.69 352.523   2
   0 -13  -3 1084.15 272.748  11
   0 -13   3 1330.84 278.321  11
   0  13  -3 990.192 312.396   2
   0 -13  -4 957.002 239.349  10
   0  13  -4 987.388 357.678   2
   0 -13  -4 1193.58 324.921  11
   0 -13   4 1124.08 252.672  11
   0 -13  -5 7799.87 540.300  11
   0 -13  -5 7784.43 515.434  10
   0 -13  -5 7218.51 497.921  12
   0  13  -5 7753.17 878.969   2
   0 -13   5 6576.10 466.781  11
   0 -13  -6 5595.79 460.526  10
   0 -13  -6 4080.40 407.791  12
   0  13  -6 4521.83 674.489   2
   0 -13  -6 5516.38 491.371  11
   0 -13  -7 3023.44 394.850  10
   0 -13  -7 3291.94 395.320  12
   0  13  -7 2772.34 548.773   2
   0 -13  -7 3459.33 415.715  11
   0 -13  -8 426.191 250.360  10
   0 -13  -8 279.437 231.774  12
   0  13  -8 332.680 361.846   2
   0 -13  -8 380.297 240.529  11
   0  13  -9-86.5210 322.353   2
   0 -13  -9 92.7814 244.637  11
   0 -13  -9-113.237 230.022  10
   0  13 -10 2747.84 610.430   2
   0 -13 -10 2781.66 424.818  11
   0 -13 -10 2774.87 393.456  10
   0 -13 -11 2284.90 348.035  10
   0  13 -11 2307.03 611.511   2
   0 -13 -11 2225.50 398.820  11
   0 -13 -12 292.855 272.184  10
   0  13 -12 13.9849 354.060   2
   0 -13 -12 370.849 318.704  11
   0 -13 -13 311.405 326.812  11
   0 -13 -13 1018.63 312.797  10
   0 -13 -14 11104.7 765.090  11
   0 -13 -14 11998.7 739.999  10
   0 -13 -15 32826.6 1250.37  11
   0 -13 -15 35850.2 1210.22  10
   0 -13 -16 3047.88 441.940  11
   0 -13 -16 3133.78 424.775  10
   0 -13 -17 54314.7 1530.18  11
   0 -13 -17 60417.9 1523.50  10
   0 -13 -18 2423.20 382.891  11
   0 -13 -18 3032.89 406.628  10
   0 -13 -19 32099.7 1066.35  10
   0 -13 -20 2883.56 340.084  10
   0 -13 -21 5142.91 402.207  10
   0 -13 -22 478.671 181.964  10
   0 -13 -23 1312.22 204.292  10
   0 -14   0 22518.2 892.201  11
   0 -14   1 1807.99 287.539  11
   0 -14  -1 2303.47 346.621  11
   0 -14   2 6031.59 476.290  11
   0 -14  -2 5755.40 485.103  11
   0 -14  -3 673.293 293.826  11
   0 -14   3 526.647 247.461  11
   0 -14   4 9955.85 569.034  11
   0 -14  -4 10924.5 613.393  10
   0 -14  -4 9625.54 643.779  11
   0 -14  -5 5181.50 443.445  10
   0 -14  -5 5616.80 453.816  12
   0  14  -5 5014.69 735.978   2
   0 -14  -5 4816.47 471.008  11
   0 -14   5 4422.88 409.697  11
   0 -14  -6 7148.67 525.776  10
   0  14  -6 6759.32 861.131   2
   0 -14  -6 6230.28 534.918  11
   0 -14  -7 1301.26 318.185  10
   0  14  -7 1244.69 407.883   2
   0 -14  -7 1242.15 324.323  11
   0 -14  -8 4642.40 446.998  10
   0  14  -8 4552.83 727.989   2
   0 -14  -8 4634.93 485.153  11
   0 -14  -9 392.476 243.173  10
   0  14  -9 233.287 293.979   2
   0 -14  -9 803.993 329.733  11
   0 -14 -10 2758.85 431.603  10
   0  14 -10 2775.35 619.892   2
   0 -14 -10 2036.88 370.287  11
   0 -14 -11 7241.83 624.064  11
   0 -14 -11 8103.99 605.730  10
   0 -14 -12 20046.0 986.038  11
   0 -14 -12 20315.0 934.686  10
   0 -14 -13 314.784 299.240  11
   0 -14 -13 501.082 288.606  10
   0 -14 -14 6299.72 555.202  10
   0 -14 -14 5281.81 544.483  11
   0 -14 -15 376.099 264.383  11
   0 -14 -15 596.065 303.472  10
   0 -14 -16-82.8993 283.486  11
   0 -14 -16 61.4054 273.109  10
   0 -14 -17 17908.5 815.787  10
   0 -14 -17 16023.6 822.480  11
   0 -14 -18-188.262 277.366  11
   0 -14 -18 101.383 208.716  10
   0 -14 -19 2309.36 320.261  10
   0 -14 -20 2335.37 300.178  10
   0 -14 -21 136.652 170.332  10
   0 -14 -22 5820.12 354.550  10
   0 -14 -23 340.772 131.328  10
   0 -15   0 264.885 230.237  11
   0 -15   1 1045.87 293.370  11
   0 -15  -1 762.905 291.033  11
   0 -15   2 24.9672 228.991  11
   0 -15  -2 23.0541 234.748  11
   0 -15  -3 1865.04 332.165  11
   0 -15   3 1516.96 308.272  11
   0 -15   4 9704.53 593.999  11
   0 -15  -4 8619.72 610.415  11
   0 -15   5 1098.04 247.491  11
   0 -15  -5 818.810 273.150  11
   0 -15  -5 1395.63 311.014  10
   0 -15  -6 882.294 302.566  11
   0 -15  -6 909.539 266.459  10
   0 -15  -7 1808.92 377.631  11
   0 -15  -7 2338.26 373.203  10
   0 -15  -8 16120.3 795.990  10
   0 -15  -8 13185.4 800.272  11
   0 -15  -9 724.536 302.269  11
   0 -15  -9 125.732 226.845  10
   0 -15 -10 181.902 276.244  11
   0 -15 -10-295.176 272.600  10
   0 -15 -11 1537.25 374.162  11
   0 -15 -11 1656.18 346.098  10
   0 -15 -12 1857.03 382.401  11
   0 -15 -12 2108.26 393.291  10
   0 -15 -13 237.309 266.989  11
   0 -15 -13 399.120 266.080  10
   0 -15 -14 9922.69 656.223  10
   0 -15 -14 9322.62 673.996  11
   0 -15 -15 478.825 302.462  11
   0 -15 -15 676.461 276.974  10
   0 -15 -16 337.406 257.052  11
   0 -15 -16 269.586 268.768  10
   0 -15 -17 1929.34 357.587  11
   0 -15 -17 2044.49 328.099  10
   0 -15 -18 147.218 211.003  11
   0 -15 -18 284.529 214.658  10
   0 -15 -19 1855.18 286.981  10
   0 -15 -20 595.223 189.630  10
   0 -15 -21-175.941 142.053  10
   0 -15 -22 857.095 160.024  10
   0 -16   0 58357.7 1486.94  11
   0 -16  -1 351.283 275.795  11
   0 -16   1 421.085 299.035  11
   0 -16   2 26536.5 1011.02  11
   0 -16  -2 28805.8 1077.24  11
   0 -16  -3 1416.31 325.424  11
   0 -16   3 1782.33 321.471  11
   0 -16   4 1140.84 269.049  11
   0 -16  -4 2105.68 370.540  11
   0 -16   5-87.8967 262.988  11
   0 -16  -5 243.109 284.598  11
   0 -16  -5 31.0077 251.848  10
   0 -16  -6 362.979 267.059  11
   0 -16  -6 280.939 240.698  10
   0 -16  -7 3476.40 478.368  11
   0 -16  -7 3706.21 404.988  10
   0 -16  -8 5534.68 500.558  10
   0 -16  -8 5221.26 550.408  11
   0 -16  -9 5846.41 530.081  10
   0 -16  -9 4768.69 505.049  11
   0 -16 -10 1239.47 349.064  11
   0 -16 -10 1742.54 354.225  10
   0 -16 -11-7.01977 283.900  11
   0 -16 -11 331.441 256.124  10
   0 -16 -12 3749.07 495.451  11
   0 -16 -12 4293.95 455.690  10
   0 -16 -13 291.236 254.886  11
   0 -16 -13 584.207 263.249  10
   0 -16 -14 613.364 294.052  11
   0 -16 -14 1190.20 294.979  10
   0 -16 -15 899.671 303.765  11
   0 -16 -15 302.649 213.012  10
   0 -16 -16 286.620 230.925  11
   0 -16 -16 453.899 227.254  10
   0 -16 -17-149.372 214.228  11
   0 -16 -17 160.214 191.811  10
   0 -16 -18 795.442 216.135  10
   0 -16 -19 1019.18 223.340  10
   0 -16 -20 161.681 141.536  10
   0 -16 -21 1232.21 178.771  10
   0 -17   0 184.766 233.904  11
   0 -17  -1 1369.41 337.700  11
   0 -17   1 1672.22 291.604  11
   0 -17   2 4093.26 453.098  11
   0 -17  -2 3938.10 431.444  11
   0 -17  -3-188.894 233.962  11
   0 -17   3 405.824 298.600  11
   0 -17   4 4204.21 429.339  11
   0 -17  -4 4345.08 491.464  11
   0 -17   5-128.269 219.852  11
   0 -17  -5 125.894 252.254  11
   0 -17  -6 251.624 259.001  11
   0 -17  -6 736.736 249.397  10
   0 -17  -7 12253.7 658.514  10
   0 -17  -7 11587.3 762.638  11
   0 -17  -8 856.931 310.526  11
   0 -17  -8 543.992 243.579  10
   0 -17  -9 6850.09 526.827  10
   0 -17  -9 6175.42 559.220  11
   0 -17 -10 977.033 332.561  11
   0 -17 -10 1113.82 274.134  10
   0 -17 -11 8534.17 563.945  10
   0 -17 -11 7428.67 598.627  11
   0 -17 -12 6108.48 487.814  10
   0 -17 -12 6168.56 576.691  11
   0 -17 -13 9039.47 565.752  10
   0 -17 -13 8439.66 619.264  11
   0 -17 -14 10627.7 593.814  10
   0 -17 -14 10181.3 630.587  11
   0 -17 -15 1144.96 289.674  11
   0 -17 -15 982.988 239.416  10
   0 -17 -16 878.479 223.216  11
   0 -17 -16 1497.95 257.231  10
   0 -17 -17 484.284 216.017  11
   0 -17 -17 717.248 206.669  10
   0 -17 -18 1141.05 197.657  10
   0 -17 -19 1605.29 203.205  10
   0 -17 -20 2302.17 206.403  10
   0 -18   0 6355.14 551.258  11
   0 -18   1 241.614 229.223  11
   0 -18  -1 310.762 244.834  11
   0 -18   2 13084.9 698.785  11
   0 -18  -2 13398.6 756.291  11
   0 -18  -3 1362.59 355.749  11
   0 -18   3 636.423 242.827  11
   0 -18  -4 15388.6 823.767  11
   0 -18   4 13069.9 663.106  11
   0 -18   5 2476.52 337.303  11
   0 -18  -5 2276.52 368.026  11
   0 -18  -6 1182.19 322.856  11
   0 -18  -7-172.060 281.509  11
   0 -18  -7 7.08796 204.069  10
   0 -18  -8 8820.08 542.048  10
   0 -18  -8 8033.71 616.062  11
   0 -18  -9 2254.77 378.364  11
   0 -18  -9 2334.48 322.982  10
   0 -18 -10 2194.73 377.480  11
   0 -18 -10 2586.37 337.399  10
   0 -18 -11-110.150 237.481  11
   0 -18 -11 376.773 215.465  10
   0 -18 -12 789.523 267.238  11
   0 -18 -12 1567.54 281.942  10
   0 -18 -13 116.729 217.592  11
   0 -18 -13 177.994 189.613  10
   0 -18 -14 263.486 220.326  11
   0 -18 -14 526.028 194.264  10
   0 -18 -15 426.675 204.630  11
   0 -18 -15-60.1940 169.932  10
   0 -18 -16 8698.92 490.980  11
   0 -18 -16 9087.43 451.988  10
   0 -18 -17 1620.22 217.065  10
   0 -18 -18 3059.04 246.935  10
   0 -19   0 283.532 222.147  11
   0 -19   1 320.446 240.683  11
   0 -19  -1 12.8882 218.968  11
   0 -19  -2 132.961 242.357  11
   0 -19   2-41.4757 196.696  11
   0 -19   3 976.770 243.542  11
   0 -19  -3 1394.15 304.909  11
   0 -19  -4 9212.84 641.482  11
   0 -19   4 9301.41 540.325  11
   0 -19  -5 7720.75 600.670  11
   0 -19  -6 20166.5 901.397  11
   0 -19  -7 8705.10 622.112  11
   0 -19  -8 4756.37 459.693  11
   0 -19  -8 4486.14 353.381  10
   0 -19  -9 3577.73 416.497  11
   0 -19  -9 4646.71 394.659  10
   0 -19 -10 1463.85 319.375  11
   0 -19 -10 1120.97 232.213  10
   0 -19 -11 5448.96 472.904  11
   0 -19 -11 5481.38 380.965  10
   0 -19 -12 1045.30 272.731  11
   0 -19 -12 1668.12 256.117  10
   0 -19 -13 4649.62 407.400  11
   0 -19 -13 5293.74 351.898  10
   0 -19 -14-15.9878 173.549  11
   0 -19 -14 94.5066 143.614  10
   0 -19 -15 1922.03 257.040  11
   0 -19 -15 1918.15 225.726  10
   0 -19 -16 14.8307 125.793  10
   0 -20   0 4781.44 433.213  11
   0 -20  -1 1417.65 306.783  11
   0 -20   1 1290.71 288.090  11
   0 -20  -2 5560.64 485.615  11
   0 -20   2 5058.86 425.960  11
   0 -20  -3 926.772 258.323  11
   0 -20   3 559.175 222.967  11
   0 -20  -4 487.708 216.799  11
   0 -20  -5 4073.71 411.034  11
   0 -20  -6 657.899 249.968  11
   0 -20  -7 3393.85 386.155  11
   0 -20  -8 1644.93 319.543  11
   0 -20  -9 1401.51 268.310  11
   0 -20 -10 453.163 168.120  10
   0 -20 -10 504.048 239.963  11
   0 -20 -11 1540.26 268.560  10
   0 -20 -11 450.859 205.455  11
   0 -20 -12 1634.14 192.475  10
   0 -20 -12 1675.33 254.802  11
   0 -20 -13 1047.33 167.254  10
   0 -20 -13 838.510 219.358  11
   0 -20 -14 5658.33 284.189  10
   0 -20 -14 5526.74 344.846  11
   0 -21   0-166.466 190.580  11
   0 -21   1 158.772 173.858  11
   0 -21  -1-128.699 213.290  11
   0 -21  -2 234.217 202.487  11
   0 -21   2 336.601 243.930  11
   0 -21  -3 1472.48 276.090  11
   0 -21  -4-276.171 204.094  11
   0 -21  -5 748.961 235.090  11
   0 -21  -6 212.329 194.593  11
   0 -21  -7 2179.63 300.081  11
   0 -21  -8 1440.37 244.520  11
   0 -21  -9 743.949 189.564  11
   0 -21 -10 2656.34 274.388  11
   0 -21 -11 361.312 162.536  11
   0 -21 -12 1426.87 197.522  11
   0 -22   0 1727.82 233.797  11
   0 -22  -1 452.883 184.769  11
   0 -22  -2-219.618 163.678  11
   0 -22  -3 1868.89 253.106  11
   0 -22  -4-202.614 156.553  11
   0 -22  -5-82.2205 160.491  11
   0 -22  -6 465.369 170.507  11
   0 -22  -7 410.267 156.112  11
   0 -22  -8-179.732 142.307  11
   1   0 -29-16.2023 113.875   6
   1   0 -28 1449.44 203.585   6
   1   0 -27-209.327 163.408   6
   1   0 -26 2193.36 287.527   6
   1   0 -25 149.357 193.950   6
   1   0 -24 18.6203 182.467   6
   1   0 -23-104.274 198.026   6
   1   0 -22 855.556 254.568   6
   1   0 -21 199.368 295.162   2
   1   0 -21 49.7958 199.928   6
   1   0 -20 8921.44 543.447   6
   1   0 -20 9402.48 972.316   2
   1   0 -19-75.4194 261.037   2
   1   0 -19-215.697 190.948   6
   1   0 -18 33713.5 1632.24   2
   1   0 -18 30869.6 937.108   6
   1   0 -17-43.5719 243.717   2
   1   0 -16 22109.0 1201.25   2
   1   0 -15 2.41590 204.010   2
   1   0 -14 21402.5 1085.18   2
   1   0 -13 112.558 219.046   2
   1   0 -12 6040.65 550.987   2
   1   0 -11 102.967 191.260   2
   1   0 -10 246.709 164.581   2
   1   0  -9-9.81524 138.930   2
   1   0  -8 156799. 2113.20   2
   1   0  -7 166.975 166.109   2
   1   0  -6 1828.76 227.610   2
   1   0  -5 9.47734 105.729   2
   1   0  -4 714.270 123.267   2
   1   0  -3 4.29103 59.8313   2
  -1   0  -1 13.3290 36.4659   2
   1   0   2 5872.94 171.098   5
  -1   0  -2 5238.25 235.650   2
  -1   0  -3-41.5003 83.7044   2
  -1   0  -4 51809.9 943.908   2
  -1   0  -5 4.15140 151.434   2
  -1   0  -6 762801. 4639.56   2
  -1   0  -7 155.007 157.357   2
  -1   0  -8 40704.7 1133.11   2
  -1   0  -9 52.4151 153.742   2
  -1   0 -10 505.127 241.036   2
  -1   0 -11-59.2461 202.203   2
  -1   0 -12 9184.34 707.120   2
  -1   0 -13-95.2254 225.900   2
  -1   0 -14 48615.9 1729.61   2
  -1   0 -15-102.428 204.983   2
  -1   0 -16 5908.93 693.357   2
  -1   0 -17 125.778 233.995   2
  -1   0 -17 131.297 191.474   6
  -1   0 -18 5633.65 755.141   2
  -1   0 -18 6075.35 440.730   6
  -1   0 -19-284.001 358.780   2
  -1   0 -19-37.7445 237.248   6
  -1   0 -20 813.190 239.246   6
  -1   0 -21 77.4552 208.837   6
  -1   0 -22 1605.50 305.417   6
  -1   0 -23 24.8362 183.637   6
  -1   0 -24-38.7825 197.401   6
  -1   0 -25-178.171 190.812   6
  -1   0 -26 1510.46 240.612   6
  -1   0 -27-26.5379 130.583   6
  -1   0 -28 232.267 120.067   6
   1  -1 -29 416.324 122.587   6
   1   1 -29 548.524 145.763   6
   1  -1 -28 80.3102 122.647   6
   1   1 -28 213.509 136.022   6
   1   1 -27 138.915 145.730   6
   1  -1 -27 88.1185 136.858   6
   1  -1 -26 2590.37 294.125   6
   1   1 -26 2458.98 315.964   6
   1  -1 -25 855.384 217.351   6
   1   1 -25 819.327 232.628   6
   1   1 -24 1104.19 261.017   6
   1  -1 -24 1339.02 261.859   6
   1  -1 -23 0.90986 205.943   6
   1   1 -23 40.9649 215.429   6
   1   1 -22 616.474 229.782   6
   1  -1 -22 567.251 216.590   6
   1   1 -21-202.836 271.988   2
   1  -1 -21 348.192 224.910   6
   1   1 -21 220.122 266.962   6
   1  -1 -20 26269.7 917.368   6
   1   1 -20 27188.5 916.045   6
   1   1 -20 25694.9 1555.48   2
   1  -1 -19 19517.5 753.784   6
   1   1 -19 20049.5 777.867   6
   1   1 -19 20081.1 1337.78   2
   1  -1 -19 19985.3 1314.98   2
   1   1 -18 151235. 2063.52   6
   1  -1 -18 151843. 2023.76   6
   1   1 -18 155420. 3516.13   2
   1  -1 -18 157053. 3571.00   2
   1  -1 -17 172.717 193.425   2
   1   1 -17 469.849 289.465   2
   1   1 -17 389.588 162.412   6
   1   1 -16 110414. 2734.86   2
   1  -1 -16 111779. 2679.21   2
   1   1 -15 31319.0 1404.86   2
   1  -1 -15 30409.7 1321.03   2
   1  -1 -14 43814.9 1501.87   2
   1   1 -14 44123.3 1580.51   2
   1  -1 -13 13928.7 816.047   2
   1   1 -13 13533.3 849.516   2
   1  -1 -12 55703.4 1521.46   2
   1   1 -12 56125.3 1615.74   2
   1  -1 -11 5689.88 488.859   2
   1   1 -11 5761.89 524.175   2
   1  -1 -10 3500.93 365.401   2
   1   1 -10 3997.18 420.679   2
   1  -1  -9 431.715 169.411   2
   1   1  -9 548.828 201.250   2
   1   1  -8 6716.67 461.826   2
   1  -1  -8 6962.01 433.044   2
   1   1  -7 55921.5 1209.12   2
   1  -1  -7 57630.2 1112.14   2
   1   1  -6 617376. 3958.95   2
   1  -1  -6 613257. 3606.24   2
   1   1  -5 16741.6 565.935   2
   1  -1  -5 15607.0 479.299   2
   1   1  -4 7744.19 354.344   2
   1  -1  -4 7436.94 292.462   2
   1  -1  -3 32.7815 49.2484   2
   1   1  -3-8.76961 71.1179   2
   1  -1  -2 639488. 2633.21   4
   1   1  -2 636967. 2692.94   3
  -1   1  -1 199.794 57.4576   2
  -1   1  -2 128801. 1259.66   2
   1  -1   2 132446. 1128.07   5
  -1   1  -3 189.816 116.249   2
   1  -1   3 265.908 137.419   5
  -1  -1  -3 154.893 95.4477   2
  -1  -1  -4 341503. 2456.84   2
  -1   1  -4 344102. 2628.78   2
  -1  -1  -5 84185.3 1306.90   2
  -1   1  -5 89529.8 1411.04   2
  -1  -1  -6 62854.0 1199.11   2
  -1   1  -6 60312.4 1286.03   2
  -1  -1  -7 10401.5 530.480   2
  -1   1  -7 9400.55 541.270   2
  -1  -1  -8 17423.5 739.346   2
  -1   1  -8 17844.9 781.329   2
  -1  -1  -9 18227.3 805.797   2
  -1   1  -9 18634.5 844.213   2
  -1   1 -10 3012.45 387.918   2
  -1  -1 -10 2673.48 352.073   2
  -1  -1 -11 8548.67 625.199   2
  -1   1 -11 8249.85 634.701   2
  -1  -1 -12 5026.03 514.566   2
  -1   1 -12 4951.16 529.317   2
  -1  -1 -13 35187.0 1388.22   2
  -1   1 -13 35877.1 1417.87   2
  -1  -1 -14 39168.4 1552.22   2
  -1   1 -14 40602.4 1593.59   2
  -1   1 -15 8340.35 777.063   2
  -1  -1 -15 7724.63 740.228   2
  -1   1 -16 56184.3 2064.30   2
  -1  -1 -16 55861.9 2084.33   2
  -1   1 -16 55741.4 1171.05   6
  -1  -1 -17 7707.70 821.997   2
  -1   1 -17 8963.08 887.439   2
  -1  -1 -17 7439.71 456.300   6
  -1   1 -17 7675.50 496.262   6
  -1   1 -18 4335.61 677.822   2
  -1   1 -18 4872.89 420.665   6
  -1  -1 -18 4574.81 410.349   6
  -1   1 -19 6780.88 500.033   6
  -1  -1 -19 6061.30 450.287   6
  -1   1 -19 5679.89 755.964   2
  -1   1 -20 1230.66 469.957   2
  -1  -1 -20 1374.75 273.453   6
  -1   1 -20 1420.04 310.555   6
  -1  -1 -21 1862.19 311.147   6
  -1   1 -21 2289.84 341.913   6
  -1   1 -22 2587.68 341.030   6
  -1  -1 -22 2671.77 346.991   6
  -1   1 -23-73.0182 210.716   6
  -1  -1 -23 317.637 197.450   6
  -1  -1 -24 7356.02 486.788   6
  -1   1 -24 8596.49 536.980   6
  -1   1 -25 153.753 206.948   6
  -1  -1 -25 784.639 212.208   6
  -1  -1 -26 5594.24 361.145   6
  -1   1 -26 5991.69 411.402   6
  -1  -1 -27 1231.71 185.209   6
  -1   1 -27 1348.07 204.553   6
  -1  -1 -28 1222.51 165.997   6
  -1   1 -28 783.653 158.791   6
   1   2 -29 254.882 133.762   6
   1   2 -28 1211.44 214.134   6
   1   2 -27 0.37707 163.141   6
   1  -2 -27 137.034 142.114   6
   1  -2 -26 821.352 191.314   6
   1   2 -26 705.933 219.167   6
   1  -2 -25 1349.68 240.464   6
   1   2 -25 1361.34 257.231   6
   1  -2 -24 30.2589 156.758   6
   1   2 -24 330.090 230.743   6
   1  -2 -23 6318.48 446.248   6
   1   2 -23 6163.27 472.007   6
   1  -2 -22 121.959 190.198   6
   1   2 -22 150.710 254.438   6
   1   2 -21 445.764 376.954   2
   1  -2 -21 680.114 242.388   6
   1   2 -21 631.987 263.194   6
   1  -2 -20 5405.34 436.649   6
   1   2 -20 5865.17 481.089   6
   1   2 -20 6320.43 808.420   2
   1   2 -19 22041.5 833.049   6
   1  -2 -19 20828.1 770.483   6
   1   2 -19 22170.7 1409.43   2
   1   2 -18 7200.76 468.756   6
   1  -2 -18 6756.28 438.993   6
   1   2 -18 7346.26 805.941   2
   1  -2 -17 34363.5 1581.85   2
   1   2 -17 35334.0 1655.58   2
   1   2 -17 34565.5 928.392   6
   1   2 -16 12330.8 953.048   2
   1  -2 -16 10946.6 873.878   2
   1  -2 -15 4215.50 516.263   2
   1   2 -15 4072.39 525.121   2
   1   2 -14 25792.6 1245.39   2
   1  -2 -14 25774.8 1159.89   2
   1   2 -13 1689.79 327.003   2
   1  -2 -13 1617.78 321.828   2
   1   2 -12 14476.9 856.448   2
   1  -2 -12 14746.2 780.578   2
   1  -2 -11 8319.93 568.053   2
   1   2 -11 9524.67 661.578   2
   1  -2 -11 9216.14 454.364   4
   1  -2 -10 24578.9 888.436   2
   1   2 -10 25232.2 1006.42   2
   1  -2 -10 24971.3 711.477   4
   1  -2  -9 5194.85 387.297   2
   1   2  -9 5276.42 463.375   2
   1  -2  -9 5027.97 329.007   4
   1  -2  -8 9997.68 485.823   2
   1   2  -8 9627.44 565.804   2
   1  -2  -8 9828.54 412.050   4
   1   2  -7 97.1982 157.855   2
   1  -2  -7 51.6593 117.951   2
   1  -2  -7 166.188 118.203   4
   1  -2  -6 35006.1 773.721   2
   1   2  -6 37512.0 965.684   2
   1  -2  -6 36990.0 697.084   4
   1  -2  -5 6314.55 316.098   2
   1   2  -5 6962.20 408.235   2
   1  -2  -5 7201.96 296.152   4
   1   2  -4 291447. 2366.42   2
   1  -2  -4 280151. 1870.60   2
   1   2  -3 403.814 123.232   2
   1  -2  -2 17707.2 466.414   1
   1   2  -2 18257.7 414.783   3
   1   2  -2 18489.6 495.586   2
   1  -2  -1 91891.9 1019.90   1
   1   2  -1 90135.0 832.664   3
  -1  -2   0 1773.01 139.843   1
   1   2   0 1862.23 136.814   3
  -1   2   0 1710.93 126.843   2
  -1   2  -1 79799.1 934.146   2
   1  -2   2 962.232 176.318   5
  -1   2  -2 534.657 130.399   2
   1  -2   3 11985.4 448.249   5
  -1   2  -3 11431.2 457.388   2
  -1   2  -4 508.954 162.177   2
  -1  -2  -4 522.610 132.118   2
  -1   2  -5 38336.6 982.935   2
  -1  -2  -5 36507.3 885.112   2
  -1   2  -6 28655.2 898.241   2
  -1  -2  -6 28164.6 821.513   2
  -1   2  -7 11876.0 611.962   2
  -1  -2  -7 11588.4 566.913   2
  -1   2  -8 2685.70 350.682   2
  -1  -2  -8 2754.58 317.828   2
  -1   2  -9 3563.38 415.023   2
  -1  -2  -9 3491.04 385.157   2
  -1   2 -10 26501.7 1091.79   2
  -1  -2 -10 24985.8 1010.71   2
  -1   2 -11 15237.7 882.985   2
  -1  -2 -11 14611.3 825.853   2
  -1   2 -12 19704.0 1045.02   2
  -1  -2 -12 18648.4 985.625   2
  -1  -2 -13 733.089 278.759   2
  -1   2 -13 621.138 290.275   2
  -1   2 -14 19414.1 1136.13   2
  -1  -2 -14 19027.5 1096.23   2
  -1  -2 -15 602.901 279.922   2
  -1   2 -15 785.740 354.211   2
  -1   2 -16 1836.21 268.650   6
  -1   2 -16 1777.83 419.594   2
  -1  -2 -17 1150.09 246.354   6
  -1   2 -17 2290.94 307.444   6
  -1   2 -17 2114.80 491.052   2
  -1  -2 -18 1181.50 240.742   6
  -1   2 -18 998.699 232.944   6
  -1   2 -18 1325.31 432.788   2
  -1  -2 -19 3342.96 370.096   6
  -1   2 -19 3980.93 384.904   6
  -1   2 -19 3792.98 656.763   2
  -1  -2 -20 46.5973 200.804   6
  -1   2 -20-23.5535 202.638   6
  -1   2 -20-24.5237 397.998   2
  -1   2 -21 163.410 222.188   6
  -1  -2 -21 109.388 191.401   6
  -1   2 -22 8370.73 587.997   6
  -1  -2 -22 8168.22 515.185   6
  -1   2 -23 10547.3 621.190   6
  -1  -2 -23 9515.01 552.134   6
  -1   2 -24-30.4557 196.679   6
  -1  -2 -24-69.8916 163.144   6
  -1  -2 -25 35085.9 908.854   6
  -1   2 -25 36199.6 1046.25   6
  -1   2 -26 2136.30 296.737   6
  -1  -2 -26 2126.92 242.909   6
  -1   2 -27 9960.68 478.348   6
  -1   2 -28 1718.51 203.619   6
   1   3 -29 1240.24 187.074   6
   1   3 -28 2865.55 291.540   6
   1   3 -27 1086.18 230.835   6
   1   3 -26 4415.21 376.503   6
   1  -3 -25 3166.29 294.844   6
   1   3 -25 4034.92 405.679   6
   1   3 -24 765.669 236.853   6
   1  -3 -24 761.305 213.652   6
   1   3 -23 1869.33 296.436   6
   1  -3 -23 1960.78 299.984   6
   1  -3 -22 6306.25 443.624   6
   1   3 -22 6768.53 505.353   6
   1  -3 -21 1330.89 273.403   6
   1   3 -21 1891.55 309.768   6
   1   3 -20 342.900 233.967   6
   1  -3 -20 695.373 247.332   6
   1   3 -20 763.278 374.832   2
   1   3 -19 541.076 216.634   6
   1  -3 -19 596.612 213.138   6
   1   3 -19 544.067 340.955   2
   1   3 -18 18923.8 1297.39   2
   1  -3 -18 18708.4 728.099   6
   1   3 -18 20715.2 762.700   6
   1   3 -17 3816.88 592.992   2
   1   3 -17 4094.59 342.549   6
   1   3 -16 15041.2 1073.80   2
   1   3 -15 892.104 348.112   2
   1   3 -14 7276.93 689.428   2
   1  -3 -14 7207.50 640.506   2
   1   3 -13 9768.66 767.412   2
   1  -3 -13 9897.48 714.231   2
   1   3 -12 12804.0 839.050   2
   1  -3 -12 12335.7 740.917   2
   1   3 -11 467.640 272.184   2
   1  -3 -11 200.536 183.226   2
   1   3 -10 860.276 276.476   2
   1  -3 -10 817.961 230.638   2
   1   3  -9 290.653 167.094   2
   1  -3  -9 253.080 149.323   2
   1   3  -8 181744. 2578.92   2
   1  -3  -8 179542. 2182.82   2
   1   3  -7 33.1090 147.681   2
   1   3  -6 232838. 2621.52   2
   1   3  -5 917.269 219.117   2
   1   3  -4 855.930 196.197   2
   1   3  -3 738.387 141.643   3
   1   3  -3 871.234 174.875   2
   1  -3  -3 749.911 184.530   1
   1  -3  -2 387846. 2666.26   1
   1   3  -2 387947. 2206.42   3
   1   3  -1 1833.08 162.334   3
   1  -3  -1 1755.71 201.987   1
  -1  -3   0 455692. 2714.81   1
   1  -3   0 462893. 2802.75   5
   1   3   0 456543. 2478.83   3
  -1   3   0 465843. 2568.05   2
  -1  -3  -1 26077.5 637.668   1
   1   3   1 26380.4 576.750   3
  -1   3  -1 26351.7 624.882   2
  -1   3  -2 390158. 2745.76   2
  -1   3  -3 3344.13 293.224   2
   1  -3   4 38235.4 927.725   5
  -1   3  -4 37526.5 969.274   2
  -1   3  -5 10291.8 536.828   2
  -1   3  -6 68931.6 1459.71   2
  -1   3  -7 6725.35 498.997   2
  -1   3  -8 158777. 2492.48   2
  -1   3  -9 3042.78 405.948   2
  -1   3 -10 84985.6 2041.32   2
  -1   3 -11 99899.9 2295.50   2
  -1   3 -12 5281.13 553.681   2
  -1   3 -13 27.1238 200.484   2
  -1   3 -14 110.204 228.102   2
  -1   3 -15 2150.21 463.884   2
  -1   3 -16 1216.78 225.362   6
  -1   3 -16 1126.85 335.593   2
  -1   3 -17 7965.76 824.756   2
  -1   3 -17 8163.89 505.182   6
  -1  -3 -17 8133.94 479.298   6
  -1   3 -18 41924.2 1954.92   2
  -1   3 -18 40768.0 1107.59   6
  -1  -3 -18 38557.1 1055.67   6
  -1   3 -19 46374.1 2155.12   2
  -1   3 -19 45223.0 1210.39   6
  -1  -3 -19 43061.9 1103.24   6
  -1  -3 -20 26554.9 888.130   6
  -1   3 -20 27634.8 979.150   6
  -1  -3 -21 1785.16 292.198   6
  -1   3 -21 2014.97 315.601   6
  -1   3 -22 265.395 262.261   6
  -1  -3 -22 185.329 185.380   6
  -1   3 -23 1828.84 288.467   6
  -1  -3 -23 1638.45 250.278   6
  -1   3 -24 4023.09 393.079   6
  -1  -3 -24 3485.29 319.108   6
  -1   3 -25 54.3588 208.874   6
  -1   3 -26 4093.45 362.184   6
  -1   3 -27 4232.01 318.347   6
  -1   3 -28 1797.81 209.513   6
   1   4 -29 1906.93 205.604   6
   1   4 -28 1977.85 235.347   6
   1   4 -27 5865.38 399.578   6
   1   4 -26 204.371 167.840   6
   1   4 -25 15952.9 707.274   6
   1   4 -24 725.088 212.084   6
   1   4 -23 42269.3 1175.18   6
   1   4 -22 5215.75 455.387   6
   1   4 -21 14541.5 717.155   6
   1   4 -20 1812.09 302.342   6
   1   4 -20 1976.86 489.423   2
   1   4 -19 31408.1 1727.14   2
   1   4 -19 31815.2 993.969   6
   1   4 -18 2217.53 305.477   6
   1   4 -18 2750.37 578.818   2
   1   4 -17 11419.1 574.922   6
   1   4 -17 12584.3 1038.67   2
   1   4 -16 4299.76 355.751   6
   1   4 -16 5032.16 646.446   2
   1   4 -15 25114.2 1361.21   2
   1   4 -14 6973.94 703.349   2
   1   4 -13 492.482 275.711   2
   1   4 -12 77568.4 2093.06   2
   1   4 -11 618.713 278.674   2
   1   4 -10 111856. 2293.14   2
   1   4  -9 6761.57 576.168   2
   1   4  -8 27391.6 1058.53   2
   1   4  -7 1040.72 225.690   2
   1   4  -6 44609.0 1202.85   2
   1   4  -5 8267.29 503.329   2
   1  -4  -4 61362.1 1261.02   1
   1   4  -4 62204.3 1311.22   2
   1   4  -3 489.552 178.370   2
   1   4  -3 395.903 136.070   3
   1  -4  -3 517.026 167.876   1
   1   4  -2 20555.0 521.545   3
   1  -4  -2 21179.7 684.223   1
   1  -4  -2 19966.3 610.669   5
   1   4  -1 22766.6 529.832   3
  -1   4   1 22986.8 447.830   3
   1  -4  -1 23103.5 671.522   5
  -1  -4   0 9485.92 445.633   1
   1  -4   0 10016.6 467.027   5
   1   4   0 9973.79 378.961   3
  -1   4   0 9201.84 238.319   3
  -1   4   0 9499.63 403.840   2
  -1  -4  -1 6373.86 392.450   1
  -1   4  -1 6241.96 200.612   3
  -1   4  -1 6951.96 379.221   2
   1   4   1 6819.26 356.529   3
  -1  -4  -2 3525.70 301.829   1
   1   4   2 3651.63 266.296   3
  -1   4  -2 3488.39 313.898   2
  -1   4  -3 1001.33 217.670   2
   1  -4   4 129143. 1879.75   5
  -1   4  -4 126211. 1870.64   2
  -1   4  -5 5176.64 433.369   2
  -1   4  -6 285.183 168.977   2
  -1   4  -7 21321.3 904.279   2
  -1   4  -8 72906.6 1766.78   2
  -1   4  -9 24829.6 1088.97   2
  -1   4 -10 24404.6 1123.18   2
  -1   4 -11 1222.56 364.768   2
  -1   4 -12 47608.6 1711.60   2
  -1   4 -13 10923.3 865.347   2
  -1   4 -14 646.409 263.483   2
  -1   4 -15 1516.62 230.476   6
  -1   4 -15 1381.72 405.839   2
  -1   4 -16 2239.89 271.904   6
  -1   4 -16 2657.45 521.929   2
  -1   4 -17 1744.53 270.217   6
  -1   4 -17 1632.54 441.811   2
  -1   4 -18 8949.65 552.584   6
  -1   4 -18 9465.00 972.925   2
  -1   4 -19 6090.46 823.645   2
  -1   4 -19 5969.08 479.649   6
  -1   4 -20 1655.87 306.835   6
  -1   4 -21 2163.78 327.136   6
  -1   4 -22 380.345 252.291   6
  -1   4 -23 4511.01 430.369   6
  -1   4 -24 1609.71 281.589   6
  -1   4 -25 1712.95 273.305   6
  -1   4 -26 387.417 189.189   6
  -1   4 -27 2851.03 274.344   6
  -1   4 -28 166.471 121.983   6
   1   5 -29 2774.05 220.711   6
   1   5 -28 2328.18 253.545   6
   1   5 -27 986.932 214.629   6
   1   5 -26 4446.57 383.287   6
   1   5 -25-207.502 197.580   6
   1   5 -24 1711.08 284.449   6
   1   5 -23 4410.88 405.424   6
   1   5 -22 13438.5 689.370   6
   1   5 -21 76.0616 211.924   6
   1   5 -20 15847.5 1309.72   2
   1   5 -20 17230.7 761.089   6
   1   5 -19 1984.72 312.045   6
   1   5 -19 1787.87 494.115   2
   1   5 -18 5282.32 413.143   6
   1   5 -18 5343.77 731.930   2
   1   5 -17 9243.08 922.372   2
   1  -5 -17 9139.96 550.009  10
   1   5 -17 8849.26 514.357   6
   1   5 -16 9738.45 927.824   2
   1   5 -16 8956.77 490.297   6
   1   5 -15 80781.4 2527.70   2
   1   5 -14 6734.61 728.702   2
   1   5 -13 11492.9 884.184   2
   1   5 -12 85453.4 2307.84   2
   1   5 -11 46920.5 1634.01   2
   1   5 -10 42805.7 1512.03   2
   1   5  -9 11868.1 791.975   2
   1   5  -8 1495.00 310.941   2
   1  -5  -8 1623.37 176.302   5
   1   5  -7 4099.82 432.799   2
   1  -5  -7 4407.99 263.271   5
   1   5  -6 74864.4 1663.59   2
   1  -5  -6 77183.1 1096.12   5
   1  -5  -5 7821.68 515.509   1
   1   5  -5 7406.96 526.405   2
   1  -5  -5 7987.04 385.541   5
   1  -5  -4 13132.4 638.560   1
   1  -5  -4 12414.4 497.654   5
   1   5  -4 12675.9 644.060   2
   1   5  -3 1940.86 277.898   2
   1   5  -3 1888.86 218.463   3
   1  -5  -3 1730.94 264.487   1
   1  -5  -3 2164.09 240.425   5
   1  -5  -2 238604. 2536.58   1
   1  -5  -2 238277. 2273.44   5
  -1   5   2 234517. 1802.64   3
   1   5  -2 234112. 1920.04   3
   1  -5  -1 11417.2 564.685   5
   1   5  -1 12387.6 429.261   3
  -1   5   1 11049.0 360.465   3
   1  -5   0 90407.2 1467.71   5
  -1   5   0 89028.3 1381.52   2
   1   5   0 88438.9 1177.63   3
  -1   5   0 85227.4 823.182   3
  -1  -5  -1 21673.7 740.553   1
  -1   5  -1 20727.6 708.343   2
  -1   5  -1 21755.5 413.537   3
   1   5   1 20490.9 620.880   3
  -1  -5  -2 45818.2 1103.88   1
   1  -5   2 45857.7 1121.85   5
  -1   5  -2 45585.5 1086.26   2
   1   5   2 45167.3 942.333   3
   1   5   3 1737.61 214.918   3
   1  -5   3 1668.12 252.446   5
  -1   5  -3 1513.88 240.165   2
  -1  -5  -3 1593.10 255.574   1
  -1   5  -4 2546.99 319.280   2
  -1   5  -5 3320.88 365.483   2
  -1   5  -6 85400.7 1848.38   2
  -1   5  -7 6584.24 558.517   2
  -1   5  -8 55765.9 1591.25   2
  -1   5  -9 13496.1 854.155   2
  -1   5 -10 30415.6 1307.50   2
  -1   5 -11 53127.4 1788.41   2
  -1   5 -12 1939.44 414.196   2
  -1   5 -13 13506.7 987.896   2
  -1   5 -14 182.350 323.115   2
  -1   5 -15 4152.28 593.536   2
  -1   5 -15 4710.10 358.149   6
  -1   5 -16 7373.35 803.528   2
  -1  -5 -16 6930.18 489.549  10
  -1   5 -16 7250.94 467.369   6
  -1  -5 -17 8338.45 536.560  10
  -1   5 -17 8587.21 516.406   6
  -1   5 -17 8688.41 925.832   2
  -1   5 -18 2416.73 328.769   6
  -1   5 -18 1851.21 492.951   2
  -1   5 -19 7345.45 512.809   6
  -1   5 -19 7143.67 877.134   2
  -1   5 -20 873.710 265.060   6
  -1   5 -21 20277.4 841.266   6
  -1   5 -22 640.710 229.901   6
  -1   5 -23 1474.78 283.580   6
  -1   5 -24 818.934 231.119   6
  -1   5 -25 31.6032 182.713   6
  -1   5 -26 545.786 181.012   6
  -1   5 -27 7415.26 387.345   6
  -1   5 -28-49.0481 107.641   6
   1   6 -29 974.017 148.588   6
   1   6 -28 160.760 122.045   6
   1   6 -27 1259.15 196.206   6
   1   6 -26 1900.10 264.534   6
   1   6 -25 3.28903 165.246   6
   1   6 -24 384.740 245.420   6
   1   6 -23 4521.99 410.050   6
   1   6 -22 14636.9 707.305   6
   1   6 -21 8039.54 527.847   6
   1   6 -20 5651.28 447.536   6
   1  -6 -20 5732.63 545.974  10
   1   6 -19 9069.34 560.375   6
   1   6 -19 9083.58 979.336   2
   1  -6 -19 8776.50 575.265  10
   1   6 -18 133.759 189.237   6
   1   6 -18 42.5281 247.398   2
   1  -6 -18 74.9913 243.042  10
   1   6 -17 47852.6 2148.86   2
   1   6 -17 47245.8 1154.24   6
   1  -6 -17 50313.1 1309.52  11
   1  -6 -17 44298.1 1194.96  10
   1   6 -16 134.188 288.549   2
   1  -6 -16 443.906 275.185  11
   1  -6 -16 216.005 196.377  10
   1   6 -16 55.7735 163.654   6
   1   6 -15 20396.4 1335.08   2
   1   6 -14 42449.0 1820.72   2
   1   6 -13 4681.71 604.920   2
   1   6 -12 1222.86 335.618   2
   1   6 -11 119.461 231.372   2
   1   6 -10 53417.7 1760.99   2
   1   6  -9 12340.5 843.226   2
   1   6  -8 15544.1 891.001   2
   1  -6  -7 1552.95 329.007   1
   1  -6  -7 1526.88 207.060   5
   1   6  -7 1487.88 323.959   2
   1  -6  -6 118517. 2192.61   1
   1  -6  -6 116637. 1485.08   5
   1   6  -6 119170. 2219.21   2
   1  -6  -5 8491.14 577.557   1
   1  -6  -5 7789.38 440.948   5
   1   6  -5 7606.16 573.496   2
   1  -6  -4 154769. 1861.46   5
   1  -6  -4 160997. 2378.51   1
   1   6  -4 160314. 2392.05   2
   1   6  -3 423.471 151.692   3
   1  -6  -3 643.550 207.474   5
   1  -6  -3 444.295 207.289   1
  -1   6   3 397.346 125.405   3
   1   6  -3 575.089 202.759   2
   1  -6  -2 167129. 2082.06   5
  -1   6   2 171358. 1672.80   3
   1   6  -2 174593. 2343.19   2
   1   6  -2 172201. 1753.66   3
   1  -6  -1 61849.8 1277.14   5
  -1   6   1 58041.9 843.090   3
   1   6  -1 60148.7 1003.76   3
   1  -6   0 541.452 218.331   5
  -1   6   0 593.906 181.557   2
  -1   6   0 613.575 108.944   3
   1   6   0 466.084 137.194   3
  -1   6  -1-22.5286 77.6179   3
   1  -6   1 327.554 274.694   5
  -1  -6  -1 40.5760 149.511   1
  -1   6  -1-57.0581 137.064   2
   1   6   1 97.7983 125.293   3
   1  -6   2 131342. 2062.36   5
  -1  -6  -2 132775. 2053.01   1
  -1   6  -2 131089. 1983.67   2
   1   6   2 128429. 1736.10   3
   1  -6   3 1509.72 296.489   5
  -1   6  -3 1183.59 241.977   2
  -1  -6  -3 1475.40 258.784   1
   1   6   3 1676.58 250.756   3
  -1   6  -4 62028.0 1487.37   2
  -1  -6  -4 60191.7 1515.47   1
   1   6   4 63266.0 1293.42   3
  -1   6  -5 334.718 186.335   2
  -1  -6  -5 108.802 175.829   1
  -1   6  -6 66164.1 1697.64   2
  -1   6  -7 86683.0 2041.36   2
  -1   6  -8 31411.4 1258.51   2
  -1   6  -9 49290.5 1678.64   2
  -1   6 -10 16583.7 1013.15   2
  -1   6 -11 8771.89 759.231   2
  -1   6 -12 16015.3 1066.31   2
  -1   6 -13 19652.2 1237.04   2
  -1   6 -14 12285.8 1026.21   2
  -1   6 -15 27210.4 1543.17   2
  -1  -6 -15 30074.6 979.229  11
  -1   6 -15 27923.8 837.113   6
  -1  -6 -15 26076.4 894.001  10
  -1   6 -16 133.478 360.733   2
  -1  -6 -16-21.3277 224.191  11
  -1   6 -16-218.919 168.980   6
  -1  -6 -16 160.722 206.353  10
  -1   6 -17 10650.0 1066.17   2
  -1  -6 -17 9983.05 625.231  10
  -1   6 -17 11557.0 582.727   6
  -1  -6 -18 192.441 238.298  10
  -1   6 -18 470.114 226.042   6
  -1   6 -18 382.257 277.067   2
  -1   6 -19 341.649 211.543   6
  -1  -6 -19 599.890 311.005  10
  -1   6 -20 11100.5 608.828   6
  -1   6 -21 4094.22 400.684   6
  -1   6 -22 6844.83 488.179   6
  -1   6 -23 11395.5 598.475   6
  -1   6 -24 6421.26 444.852   6
  -1   6 -25 990.802 226.269   6
  -1   6 -26 628.564 184.599   6
  -1   6 -27 297.541 140.040   6
  -1   6 -28 83.2173 90.2086   6
   1   7 -28 1701.08 184.665   6
   1   7 -27-47.6804 135.714   6
   1   7 -26 721.197 179.443   6
   1   7 -25 2913.63 311.754   6
   1   7 -24 6256.11 440.013   6
   1   7 -23 2175.09 311.129   6
   1   7 -22 2914.69 353.197   6
   1  -7 -21 3505.73 403.734  10
   1   7 -21 3694.56 383.217   6
   1   7 -20 7173.24 501.591   6
   1  -7 -20 6616.77 517.641  10
   1   7 -19 13370.9 651.076   6
   1   7 -19 12527.1 1166.25   2
   1  -7 -19 11664.2 1201.26   1
   1  -7 -19 12943.9 699.865  10
   1   7 -18 9101.18 546.014   6
   1   7 -18 9128.40 964.811   2
   1  -7 -18 8178.55 1017.83   1
   1  -7 -18 9393.26 596.003  10
   1   7 -17 11731.9 1086.83   2
   1  -7 -17 11788.3 697.049  11
   1  -7 -17 11186.3 653.995  10
   1   7 -17 11381.7 594.657   6
   1   7 -16 10219.9 1026.77   2
   1   7 -16 10448.1 553.940   6
   1  -7 -16 11392.4 664.764  11
   1  -7 -16 10308.5 605.942  10
   1   7 -15 21016.2 1398.58   2
   1  -7 -15 20774.5 878.001  11
   1  -7 -15 19306.0 798.637  10
   1   7 -15 20762.4 713.170   6
   1   7 -14-144.960 222.857   2
   1   7 -13 26541.2 1439.17   2
   1   7 -12 5632.33 659.549   2
   1  -7 -11 12160.1 943.604   1
   1   7 -11 12070.1 937.706   2
   1  -7 -10 12204.1 926.261   1
   1   7 -10 14024.8 949.517   2
   1  -7  -9 7409.23 663.397   1
   1   7  -9 7478.03 683.287   2
   1  -7  -8 11364.4 810.648   1
   1   7  -8 11158.6 796.337   2
   1  -7  -7 4539.56 515.774   1
   1  -7  -7 4211.51 338.239   5
   1   7  -7 4326.21 510.071   2
   1  -7  -6 153005. 2641.56   1
   1  -7  -6 152441. 1899.32   5
   1   7  -6 147401. 2664.30   2
   1  -7  -5 793.671 279.773   1
   1  -7  -5 717.325 251.105   5
   1   7  -5 784.828 292.181   2
   1  -7  -4 72839.9 1413.11   5
   1  -7  -4 75674.4 1739.94   1
   1   7  -4 72962.8 1749.50   2
  -1   7   4 75471.1 1317.72   3
   1  -7  -3 46486.7 1162.79   5
   1  -7  -3 48105.8 1352.80   1
  -1   7   3 48444.9 1010.38   3
   1   7  -3 48879.4 1367.71   2
   1   7  -3 47897.7 994.413   3
   1  -7  -2 71409.8 1489.08   5
  -1   7   2 71591.1 1120.42   3
   1   7  -2 73331.3 1202.11   3
   1   7  -2 71697.4 1616.41   2
   1  -7  -1 189.994 222.295   5
   1   7  -1 141.691 127.980   3
  -1   7   1 269.323 100.593   3
   1  -7   0 31097.0 1064.50   5
   1   7   0 30222.8 781.982   3
  -1   7   0 31146.7 615.439   3
  -1   7   0 32051.3 990.524   2
   1  -7   1 90029.7 1841.39   5
  -1   7  -1 92587.1 1743.14   2
  -1   7  -1 89393.3 995.490   3
   1   7   1 88277.8 1400.54   3
   1  -7   2 37634.7 1211.83   5
  -1   7  -2 37840.9 1158.07   2
  -1  -7  -2 38077.2 1199.14   1
   1   7   2 38663.8 985.542   3
  -1   7  -3 2410.60 344.461   2
  -1  -7  -3 2728.13 363.280   1
   1   7   3 2653.98 325.126   3
  -1   7  -4 28062.5 1080.99   2
  -1  -7  -4 27433.0 1090.42   1
   1   7   4 27945.0 923.339   3
  -1   7  -5 4418.37 495.299   2
  -1  -7  -5 4678.28 497.058   1
   1   7   5 5237.27 447.807   3
  -1   7  -6 26968.6 1166.28   2
  -1  -7  -6 26328.8 1170.07   1
   1   7   6 27881.7 1009.51   3
  -1   7  -7 4238.84 504.555   2
  -1  -7  -7 3182.65 452.864   1
  -1   7  -8 685.384 272.925   2
  -1  -7  -8 537.872 271.759   1
  -1   7  -9 47795.4 1678.01   2
  -1   7 -10 431.306 251.714   2
  -1   7 -11 1900.49 412.781   2
  -1   7 -12 24641.2 1370.67   2
  -1   7 -13 17572.7 1225.59   2
  -1  -7 -14 355.599 199.249  10
  -1  -7 -14 185.663 240.124  11
  -1   7 -14 419.516 307.479   2
  -1   7 -14 317.554 167.690   6
  -1  -7 -15 891.333 275.951  10
  -1  -7 -15 1186.33 319.152  11
  -1   7 -15 980.579 341.307   2
  -1   7 -15 634.274 213.274   6
  -1  -7 -16 4896.23 443.870  10
  -1  -7 -16 4622.81 460.654  11
  -1   7 -16 5641.61 775.739   2
  -1   7 -16 4935.40 395.839   6
  -1  -7 -17 3006.33 399.846  10
  -1  -7 -17 3158.04 396.003  11
  -1   7 -17 3028.18 614.528   2
  -1   7 -17 3422.80 362.640   6
  -1  -7 -18 789.135 271.138  10
  -1   7 -18 375.079 213.560   6
  -1   7 -18 718.350 442.598   2
   1   7  18 669.605 367.658   3
  -1  -7 -19 364.814 241.379  10
  -1   7 -19 35.7718 185.680   6
  -1  -7 -20 1132.03 292.272  10
  -1   7 -20 1127.25 259.222   6
  -1  -7 -21 798.407 279.331  10
  -1   7 -21 701.835 240.562   6
  -1   7 -22 114.957 173.813   6
  -1   7 -23 7232.78 480.809   6
  -1   7 -24 1507.67 248.001   6
  -1   7 -25-419.572 171.102   6
  -1   7 -26 1841.08 219.105   6
  -1   7 -27 1857.12 190.717   6
   1   8 -28 1471.22 166.351   6
   1   8 -27 2865.62 243.513   6
   1   8 -26 1120.96 197.671   6
   1   8 -25 5264.71 375.062   6
   1   8 -24 740.893 209.174   6
   1   8 -23 6697.14 449.842   6
   1  -8 -22 21287.2 856.711  10
   1   8 -22 23676.0 847.931   6
   1  -8 -21 1334.81 313.168  10
   1   8 -21 1029.40 256.321   6
   1  -8 -20 3125.91 409.037  10
   1   8 -20 3282.43 357.615   6
   1   8 -19 8351.07 521.886   6
   1  -8 -19 7249.07 545.983  10
   1  -8 -18 537.994 368.336   1
   1   8 -18 1085.60 364.140   2
   1  -8 -18 989.482 294.184  10
   1   8 -18 1144.47 257.761   6
   1  -8 -18 894.490 318.259  11
   1   8 -17 53.6746 289.966   2
   1  -8 -17 406.440 315.602   1
   1   8 -17 10.0313 179.169   6
   1  -8 -17 147.255 252.643  11
   1  -8 -17 31.6163 233.786  10
   1  -8 -16 8850.03 1046.73   1
   1   8 -16 9333.15 515.240   6
   1   8 -16 9433.56 999.694   2
   1  -8 -16 10054.8 665.327  11
   1  -8 -16 8834.82 582.318  10
   1  -8 -15 7881.03 933.975   1
   1   8 -15 8110.32 488.574   6
   1   8 -15 8651.70 937.964   2
   1  -8 -15 8385.25 614.205  11
   1  -8 -15 7961.42 557.676  10
   1  -8 -14 35580.7 1833.91   1
   1   8 -14 37471.6 933.767   6
   1  -8 -14 36693.7 1084.33  10
   1  -8 -14 39730.3 1206.72  11
   1   8 -14 36329.5 1798.03   2
   1  -8 -13 6545.32 771.563   1
   1   8 -13 6544.56 761.607   2
   1  -8 -12 46169.8 1946.24   1
   1   8 -12 47409.9 1927.57   2
   1  -8 -11 10430.9 918.768   1
   1   8 -11 11054.4 924.432   2
   1  -8 -10 10946.5 888.509   1
   1   8 -10 11101.0 909.992   2
   1  -8  -9 9645.21 865.214   1
   1   8  -9 10467.5 862.295   2
   1  -8  -8 2173.38 418.848   1
   1   8  -8 1542.14 382.387   2
   1  -8  -7 8939.01 720.797   1
   1   8  -7 8594.11 727.608   2
   1  -8  -6 6465.52 472.052   5
   1  -8  -6 7383.21 636.026   1
   1   8  -6 7093.11 670.091   2
  -1   8   6 8417.61 536.417   3
   1  -8  -5 1612.81 306.194   5
   1  -8  -5 1938.65 401.073   1
   1   8  -5 1657.19 346.846   2
  -1   8   5 2119.81 298.617   3
   1  -8  -4 73733.4 1551.21   5
   1  -8  -4 69794.1 1841.92   1
   1   8  -4 73338.0 1880.79   2
  -1   8   4 76066.0 1433.21   3
   1  -8  -3 338.788 273.274   5
   1   8  -3 545.290 254.847   2
   1   8  -3 843.223 204.722   3
  -1   8   3 639.553 188.488   3
   1  -8  -2 375.081 272.956   5
   1   8  -2 320.561 222.232   2
  -1   8   2 547.807 185.942   3
   1   8  -2 190.673 162.181   3
   1  -8  -1 3881.18 449.505   5
  -1   8   1 3655.05 267.558   3
  -1   8   1 3182.87 381.937   2
   1   8  -1 3542.18 316.718   3
   1  -8   0 8006.62 614.333   5
  -1   8   0 7116.19 330.954   3
  -1   8   0 6699.55 531.682   2
   1   8   0 7935.94 455.153   3
  -1   8  -1 33193.6 1121.72   2
   1   8   1 32594.6 915.711   3
  -1   8  -2 48304.5 1405.00   2
   1   8   2 48215.1 1149.12   3
  -1  -8  -3 11372.4 749.923   1
   1   8   3 11614.6 621.150   3
  -1   8  -3 10501.9 715.349   2
  -1  -8  -4 66964.1 1788.00   1
   1   8   4 67531.8 1531.83   3
  -1   8  -4 66956.3 1750.50   2
  -1  -8  -5 1097.23 301.735   1
   1   8   5 1259.94 284.677   3
  -1   8  -5 892.687 264.438   2
  -1  -8  -6 2267.85 457.811   1
   1   8   6 2423.46 374.697   3
  -1   8  -6 2204.29 398.762   2
  -1  -8  -7 3051.09 469.273   1
   1   8   7 3116.04 407.654   3
  -1   8  -7 2543.68 431.475   2
  -1  -8  -8 2718.94 464.714   1
   1   8   8 2789.92 385.400   3
  -1   8  -8 2727.33 438.070   2
  -1  -8  -9 7086.09 734.885   1
   1   8   9 6884.99 636.941   3
  -1   8  -9 6996.74 695.436   2
  -1  -8 -10 49041.7 1882.78   1
   1   8  10 47377.4 1625.24   3
  -1   8 -10 48660.0 1892.37   2
  -1  -8 -11 11465.7 968.538   1
   1   8  11 11303.9 830.593   3
  -1   8 -11 10945.8 936.388   2
  -1  -8 -12 87537.1 2813.40   1
  -1   8 -12 88477.6 2667.28   2
   1   8  12 88867.3 2390.61   3
   1   8  13 5586.60 645.462   3
  -1  -8 -13 6444.97 479.833  10
  -1  -8 -13 6043.77 499.372  11
  -1  -8 -13 6801.26 840.749   1
  -1   8 -13 5852.18 773.055   2
  -1   8 -13 6248.49 403.411   6
   1   8  14 36371.2 1694.68   3
  -1  -8 -14 36890.0 1113.09  10
  -1  -8 -14 39469.2 1209.13  11
  -1  -8 -14 39241.7 1988.51   1
  -1   8 -14 37647.1 1878.19   2
  -1   8 -14 38617.6 971.327   6
  -1  -8 -15 133.879 218.890  10
  -1  -8 -15-2.76567 259.562  11
  -1  -8 -15 155.440 322.507   1
  -1   8 -15-206.955 339.287   2
  -1   8 -15 111.259 182.677   6
   1   8  15-506.930 335.777   3
   1   8  16 13337.7 1107.74   3
  -1  -8 -16 13167.2 706.645  10
  -1  -8 -16 14806.6 783.798  11
  -1  -8 -16 13478.5 1240.27   1
  -1   8 -16 12945.2 1154.05   2
  -1   8 -16 13824.3 630.010   6
  -1  -8 -17 115.207 237.725  11
  -1  -8 -17 99.8433 249.184  10
  -1   8 -17 557.188 206.094   6
   1   8  17 310.919 378.296   3
  -1  -8 -17 79.4630 336.469   1
  -1   8 -17 791.849 493.154   2
  -1   8 -18 2652.98 335.393   6
  -1  -8 -18 2671.55 360.064  10
  -1   8 -19 971.238 246.437   6
  -1  -8 -19 634.032 249.982  10
  -1   8 -20 217.978 232.131   6
  -1  -8 -20 2.90760 246.273  10
  -1   8 -21 6466.34 450.356   6
  -1  -8 -21 5439.79 480.637  10
  -1  -8 -22 4694.37 409.024  10
  -1   8 -22 5079.14 408.707   6
  -1   8 -23 470.611 201.967   6
  -1   8 -24 90.1120 156.421   6
  -1   8 -25 7233.15 395.463   6
  -1   8 -26 372.422 128.015   6
  -1   8 -27 3582.53 236.462   6
   1   9 -27 445.795 134.659   6
   1   9 -26 4170.74 294.761   6
   1   9 -25 23.5263 137.733   6
   1   9 -24 6472.39 402.533   6
   1   9 -23 5734.34 415.893   6
   1  -9 -23 5762.81 444.001  10
   1   9 -22 13007.3 605.729   6
   1  -9 -22 12024.6 653.707  10
   1   9 -21 4877.28 409.570   6
   1  -9 -21 4400.80 445.881  10
   1   9 -20 538.676 222.652   6
   1  -9 -20 123.122 228.643  10
   1   9 -19 501.697 216.438   6
   1  -9 -19 694.485 289.452  10
   1  -9 -18 5809.24 511.377  10
   1  -9 -18 6600.35 586.486  11
   1   9 -18 6277.52 462.807   6
   1   9 -17 4605.09 383.640   6
  -1   9  17 4705.97 713.504   3
   1  -9 -17 4451.82 449.618  10
   1   9 -17 4705.29 801.091   2
   1  -9 -17 4412.85 763.590   1
   1  -9 -17 5028.99 518.157  11
   1  -9 -16 7886.12 630.113  11
   1   9 -16 8755.51 1007.46   2
   1  -9 -16 7475.18 569.547  10
  -1   9  16 7173.55 812.775   3
   1   9 -16 7904.75 497.957   6
   1  -9 -16 7631.04 980.964   1
   1  -9 -15 2859.34 428.422  11
   1   9 -15 3729.67 681.139   2
   1  -9 -15 2842.48 391.529  10
  -1   9  15 2830.78 520.642   3
   1   9 -15 3278.47 335.525   6
   1  -9 -15 2794.76 620.395   1
   1   9 -14 784.294 395.201   2
   1  -9 -14 111.028 270.675   1
   1  -9 -14 1145.32 292.301  10
   1   9 -14 468.573 165.129   6
   1  -9 -14 508.807 242.048  11
   1  -9 -13 1102.17 282.988  10
   1  -9 -13 1016.55 329.728  11
   1   9 -13 994.798 407.611   2
   1  -9 -13 669.861 332.976   1
   1   9 -12 4910.48 677.033   2
   1  -9 -12 4707.49 664.039   1
   1   9 -11 1661.11 402.469   2
  -1   9  11 1861.52 373.647   3
   1  -9 -11 1643.56 434.219   1
   1   9 -10 1674.88 450.604   2
  -1   9  10 1621.49 343.284   3
   1  -9 -10 1940.66 446.870   1
   1   9  -9-267.710 226.403   2
  -1   9   9 139.639 207.232   3
   1  -9  -9-64.9397 254.770   1
   1   9  -8 8932.44 797.903   2
  -1   9   8 9187.85 643.440   3
   1  -9  -8 9000.00 812.694   1
   1   9  -7 1009.69 333.872   2
  -1   9   7 1261.96 277.632   3
   1  -9  -7 1175.34 325.029   1
   1   9  -6 3310.14 496.468   2
  -1   9   6 3921.90 406.292   3
   1  -9  -6 3622.44 505.283   1
   1   9  -5 1976.44 396.792   2
  -1   9   5 2386.37 328.319   3
   1  -9  -5 2222.75 417.022   1
  -1   9   4 13994.7 649.491   3
   1   9  -4 13756.0 879.819   2
   1   9  -3 355.673 241.230   2
  -1   9   3 415.007 168.450   3
   1   9  -2 21437.7 1039.43   2
   1   9  -2 21514.3 739.504   3
  -1   9   2 19790.8 907.737   2
   1   9  -1 23725.1 1070.36   2
  -1   9   1 22200.9 967.208   2
   1   9  -1 24341.1 768.142   3
   1   9   0 20232.2 734.610   3
  -1   9   0 19190.8 925.973   2
  -1   9  -1 1685.17 331.282   2
   1   9   1 1630.05 242.170   3
  -1   9  -2 220.647 191.635   2
   1   9   2-52.5425 189.756   3
  -1   9  -3 468.582 282.484   2
   1   9   3 180.733 185.371   3
  -1   9  -4 9796.74 772.166   2
  -1  -9  -4 10543.1 778.718   1
   1   9   4 11104.8 651.179   3
  -1   9  -5 858.502 306.961   2
  -1  -9  -5 1174.76 371.577   1
   1   9   5 1024.59 254.749   3
  -1   9  -6 47451.7 1674.48   2
  -1  -9  -6 47409.4 1716.00   1
   1   9   6 48199.1 1495.65   3
  -1   9  -7 15847.2 1065.77   2
  -1  -9  -7 17113.9 1098.58   1
   1   9   7 17426.8 935.398   3
  -1   9  -8 3791.06 552.438   2
  -1  -9  -8 4519.31 601.555   1
   1   9   8 4355.45 503.218   3
  -1   9  -9 17880.6 1145.16   2
  -1  -9  -9 17331.0 1175.57   1
   1   9   9 17600.9 1009.70   3
  -1   9 -10 8214.76 820.120   2
   1   9  10 8070.58 714.969   3
  -1  -9 -10 8786.62 872.048   1
  -1  -9 -11 5457.71 438.526  10
  -1  -9 -11 4226.11 655.934   1
  -1   9 -11 4621.97 629.753   2
   1   9  11 4935.07 602.110   3
  -1  -9 -11 5125.02 455.796  12
  -1  -9 -12 441.203 217.947  12
  -1  -9 -12 179.354 206.169  10
   1   9  12-186.548 250.534   3
  -1  -9 -12 298.630 255.241   1
  -1   9 -12 346.434 329.982   2
  -1  -9 -12 349.905 249.742  11
  -1  -9 -13 1349.69 300.320  10
   1   9  13 1499.52 431.097   3
  -1   9 -13 1626.41 486.275   2
  -1  -9 -13 1701.29 456.466   1
  -1  -9 -13 1490.64 380.170  11
  -1   9 -13 1558.31 254.812   6
  -1  -9 -14 144.633 226.050  10
   1   9  14-104.362 294.985   3
  -1   9 -14 262.828 294.821   2
  -1  -9 -14 110.018 267.683   1
  -1   9 -14 34.9594 171.448   6
  -1  -9 -14-99.4917 299.909  11
  -1  -9 -15 10967.2 708.806  11
  -1  -9 -15 10432.5 653.977  10
   1   9  15 9880.01 960.096   3
  -1  -9 -15 11011.6 1146.07   1
  -1   9 -15 11014.6 1102.93   2
  -1   9 -15 10403.1 558.618   6
  -1  -9 -16 9872.01 666.964  11
  -1  -9 -16 9875.15 641.934  10
   1   9  16 9017.87 990.292   3
  -1  -9 -16 9828.79 1129.09   1
  -1   9 -16 10129.8 1065.17   2
  -1   9 -16 10137.6 563.145   6
  -1  -9 -17 374.785 236.980  10
  -1  -9 -17 174.316 288.569  11
  -1   9 -17 177.510 184.989   6
  -1  -9 -18 3187.89 424.423  10
  -1   9 -18 2637.31 328.445   6
  -1  -9 -18 2937.60 389.802  11
  -1  -9 -19 8110.26 589.802  10
  -1   9 -19 9121.69 545.404   6
  -1  -9 -20 4910.57 472.873  10
  -1   9 -20 6329.49 450.146   6
  -1  -9 -21 353.690 219.054  10
  -1   9 -21 172.116 202.358   6
  -1  -9 -22 3090.32 352.288  10
  -1   9 -22 4050.66 351.175   6
  -1  -9 -23 2960.08 326.443  10
  -1   9 -23 2936.06 292.419   6
  -1   9 -24 20798.0 664.800   6
  -1   9 -25 127.451 127.630   6
  -1   9 -26 14560.5 459.984   6
   1  10 -26 16.9207 105.387   6
   1  10 -25 193.706 138.320   6
   1  10 -24 894.813 182.706   6
   1 -10 -24 851.955 183.634  10
   1 -10 -23 815.954 243.596  10
   1  10 -23 985.418 217.022   6
   1  10 -22 7622.35 468.806   6
   1 -10 -22 7246.99 521.574  10
   1 -10 -21 1563.55 314.299  10
   1  10 -21 1924.78 295.236   6
   1 -10 -20 7216.82 551.779  10
   1  10 -20 7177.55 472.865   6
   1 -10 -19 7758.05 571.133  10
   1  10 -19 8850.50 526.021   6
   1 -10 -18 610.923 261.037  10
   1 -10 -18 320.068 278.941  11
   1  10 -18 642.205 232.011   6
   1 -10 -17 35988.0 1186.02  10
  -1  10  17 36127.4 1842.60   3
   1  10 -17 40029.8 1050.96   6
   1 -10 -17 36287.8 1278.34  11
   1 -10 -16 347.998 289.165  11
  -1  10  16 872.331 380.352   3
   1 -10 -16 668.506 225.315  10
   1  10 -16 401.201 335.717   2
   1 -10 -16 407.953 320.915   1
   1  10 -16 112.891 182.451   6
  -1  10  15 6107.85 746.600   3
   1  10 -15 5645.95 802.770   2
   1 -10 -15 5084.05 475.179  10
   1 -10 -15 5114.12 549.178  11
   1 -10 -15 5501.68 843.962   1
   1  10 -15 5140.46 411.267   6
   1  10 -14 1436.44 467.383   2
  -1  10  14 1728.88 475.189   3
   1 -10 -14 1304.01 287.757  10
   1 -10 -14 1166.62 338.856  11
   1 -10 -14 901.960 366.365   1
   1  10 -13 5140.94 767.503   2
  -1  10  13 6125.09 714.180   3
   1 -10 -13 5419.96 478.541  10
   1 -10 -13 5733.97 578.824  11
   1 -10 -13 5767.33 798.355   1
   1  10 -12 93.6269 249.231   2
   1 -10 -12 183.909 219.361  10
   1 -10 -12 43.3592 255.759  11
   1 -10 -12 66.4534 269.348   1
   1  10 -11 1628.06 439.095   2
  -1  10  11 1588.21 358.578   3
   1 -10 -11 1450.13 277.399  10
   1 -10 -11 1830.01 346.626  11
   1 -10 -11 1601.58 426.418   1
   1  10 -10 4309.81 653.134   2
   1 -10 -10 3929.83 602.372   1
  -1  10  10 3777.27 504.316   3
   1  10  -9 64.8217 228.751   2
   1 -10  -9 315.142 240.578   1
  -1  10   9 363.489 241.788   3
   1  10  -8 75152.8 2342.57   2
   1 -10  -8 74789.4 2371.49   1
  -1  10   8 78446.3 1959.86   3
   1  10  -7 5745.37 685.493   2
   1 -10  -7 6579.65 717.605   1
  -1  10   7 5815.55 523.082   3
   1  10  -6 108185. 2694.68   2
  -1  10   6 107485. 2044.61   3
   1  10  -5 547.439 242.885   2
   1  10  -4 4057.88 533.891   2
   1  10  -3 3310.03 478.936   2
  -1  10   3 3290.09 411.032   2
   1  10  -2-80.0120 191.385   2
  -1  10   2-114.797 190.725   2
   1  10  -1 936.369 280.390   2
  -1  10   1 617.973 242.885   2
   1  10   0 22057.4 1088.53   2
  -1  10   0 23738.6 1071.59   2
  -1  10  -1 13789.3 854.223   2
  -1  10  -2 10841.7 757.588   2
   1  10   2 11461.1 626.048   3
  -1  10  -3 12133.9 835.897   2
   1  10   3 13266.4 686.429   3
  -1  10  -4 22660.4 1162.92   2
   1  10   4 23240.1 949.331   3
  -1  10  -5 2592.77 466.275   2
  -1 -10  -5 2374.03 424.766   1
   1  10   5 2648.25 364.486   3
  -1  10  -6 57110.4 1992.77   2
  -1 -10  -6 61766.9 2063.82   1
   1  10   6 59763.4 1698.91   3
  -1  10  -7 504.296 273.757   2
  -1 -10  -7 731.570 307.377   1
   1  10   7 533.970 249.041   3
  -1  10  -8 13934.4 1044.17   2
  -1 -10  -8 13134.6 1056.88   1
   1  10   8 14165.0 926.846   3
  -1  10  -9 7225.48 775.043   2
   1  10   9 7215.20 702.541   3
  -1 -10  -9 6677.91 778.222   1
  -1 -10 -10 5892.78 478.335  12
  -1 -10 -10 5074.46 430.848  10
  -1 -10 -10 5426.69 757.171   1
  -1  10 -10 5771.45 710.944   2
   1  10  10 5444.63 637.477   3
  -1 -10 -10 5470.91 506.266  11
  -1 -10 -11 5662.32 486.204  12
  -1 -10 -11 5927.47 477.156  10
  -1 -10 -11 4865.37 729.920   1
  -1  10 -11 5546.56 728.089   2
   1  10  11 5515.29 649.978   3
  -1 -10 -11 5616.90 517.340  11
  -1 -10 -12 38494.5 1181.88  12
  -1 -10 -12 38065.6 1133.11  10
   1  10  12 38451.2 1725.65   3
  -1 -10 -12 38958.7 2030.46   1
  -1  10 -12 39788.5 1926.40   2
  -1 -10 -12 39745.7 1296.06  11
  -1 -10 -13 7838.46 623.071  11
  -1 -10 -13 6353.10 523.757  10
   1  10  13 6990.61 790.905   3
  -1 -10 -13 6964.78 890.223   1
  -1  10 -13 6925.50 429.917   6
  -1  10 -13 6944.41 876.893   2
  -1 -10 -14 27020.9 1099.22  11
  -1 -10 -14 26282.6 990.414  10
   1  10  14 26295.8 1531.56   3
  -1 -10 -14 27286.6 1750.72   1
  -1  10 -14 26684.0 842.673   6
  -1  10 -14 26848.5 1674.97   2
  -1 -10 -15 19822.5 950.564  11
  -1 -10 -15 19151.6 876.961  10
   1  10  15 17909.4 1334.85   3
  -1 -10 -15 19443.7 1524.71   1
  -1  10 -15 20216.8 750.413   6
  -1  10 -15 19348.0 1449.45   2
  -1  10 -16 2620.81 353.128   6
  -1 -10 -16 1803.89 340.587  10
  -1 -10 -16 1667.34 354.350  11
  -1  10 -17 17212.9 718.946   6
  -1 -10 -17 17279.1 877.252  11
  -1 -10 -17 16583.4 833.862  10
  -1 -10 -18 701.386 241.803  11
  -1 -10 -18 865.952 299.391  10
  -1  10 -18 1165.94 265.895   6
  -1  10 -19 19758.4 754.741   6
  -1 -10 -19 19295.0 860.148  10
  -1  10 -20 2432.70 305.242   6
  -1 -10 -20 2938.45 371.943  10
  -1  10 -21 2403.79 286.408   6
  -1 -10 -21 2770.68 347.362  10
  -1  10 -22 488.379 171.881   6
  -1 -10 -22 424.193 231.147  10
  -1  10 -23 556.057 178.719   6
  -1 -10 -23 45.7421 172.812  10
  -1  10 -24 1158.27 199.010   6
  -1  10 -25 2305.79 213.559   6
   1  11 -25 268.674 122.858   6
   1  11 -24 4051.65 286.584   6
   1 -11 -24 3025.76 271.931  10
   1  11 -23 1002.17 186.484   6
   1 -11 -23 222.111 188.063  10
   1  11 -22 1971.09 248.655   6
   1 -11 -22 2012.39 317.811  10
   1  11 -21-54.9461 156.892   6
   1 -11 -21 210.752 263.512  10
   1  11 -20 81.4054 161.600   6
   1 -11 -20 273.483 257.207  10
   1  11 -19 3995.50 347.240   6
   1 -11 -19 3403.63 422.921  11
   1 -11 -19 4257.29 460.219  10
   1  11 -18 39.5883 188.920   6
   1 -11 -18-172.547 260.599  10
   1 -11 -18 477.541 288.991  11
   1 -11 -17 111.543 275.546  11
   1 -11 -17-148.679 267.432  10
   1  11 -17-7.55485 192.272   6
   1 -11 -16 1483.82 359.643  11
   1  11 -16 1795.56 301.070   6
   1 -11 -16 1770.58 354.094  10
   1  11 -15 779.246 385.316   2
   1 -11 -15 802.143 502.728   1
   1 -11 -15 1088.55 314.312  10
   1 -11 -15 1223.54 383.027  11
   1  11 -14 1159.67 414.276   2
   1 -11 -14 848.040 363.681   1
   1 -11 -14 1299.54 302.526  10
   1 -11 -14 1499.37 374.941  11
   1  11 -13 1300.94 459.324   2
   1 -11 -13 2506.70 615.426   1
   1 -11 -13 1523.85 331.711  10
   1 -11 -13 1543.99 373.883  11
   1  11 -12 190.979 256.700   2
   1 -11 -12 67.2389 273.765   1
   1 -11 -12 321.725 277.504  10
   1 -11 -12 168.505 318.591  11
   1  11 -11 1081.14 401.591   2
   1 -11 -11 1456.69 431.614   1
   1 -11 -11 721.715 245.747  10
   1 -11 -11 377.115 248.034  11
   1  11 -10 5859.33 764.356   2
   1 -11 -10 6194.00 791.712   1
   1 -11 -10 6553.00 488.500  10
   1 -11 -10 6470.70 548.927  11
   1 -11  -9-148.014 204.639  10
   1  11  -9-113.404 266.657   2
   1 -11  -9-85.9494 241.198  11
   1 -11  -9 218.385 295.830   1
   1 -11  -9 190.578 230.412  12
   1  11  -8 1032.05 355.574   2
   1 -11  -8 792.475 295.896   1
   1  11  -7 5486.30 716.328   2
   1  11  -6 1882.12 429.511   2
   1  11  -5 1225.25 351.750   2
   1  11  -4 1803.45 407.708   2
   1  11  -3 9918.69 847.710   2
  -1  11   3 9755.95 715.306   2
   1  11  -2 1089.66 319.384   2
  -1  11   2 1077.90 300.969   2
  -1  11   1 25101.9 1176.51   2
   1  11  -1 26837.4 1300.53   2
   1  11   0 370.610 250.263   2
  -1  11   0 872.556 280.137   2
  -1  11  -1 11764.0 832.366   2
   1  11   1 11656.7 863.937   2
  -1  11  -2 10850.2 810.574   2
  -1  11  -3 223.526 192.482   2
  -1  11  -4 26010.2 1324.70   2
  -1  11  -5 1717.03 388.633   2
  -1  11  -6 7077.13 757.137   2
   1  11   6 6720.95 589.331   3
  -1  11  -7 9029.94 840.944   2
   1  11   7 9055.11 742.036   3
  -1 -11  -7 8771.54 866.363   1
  -1 -11  -8 19558.4 823.130  12
  -1 -11  -8 21680.3 804.543  10
  -1 -11  -8 22316.7 1399.85   1
  -1  11  -8 22427.2 1346.02   2
   1  11   8 20922.8 1119.34   3
  -1 -11  -8 20252.2 867.466  11
  -1 -11  -9 8073.86 573.721  12
  -1 -11  -9 8574.92 555.325  10
  -1 -11  -9 8603.09 932.172   1
  -1  11  -9 9455.62 910.995   2
   1  11   9 8490.98 769.292   3
  -1 -11  -9 8685.79 621.771  11
  -1 -11 -10 33493.5 1080.80  12
  -1 -11 -10 34785.0 1079.68  10
  -1 -11 -10 34642.4 1833.60   1
  -1  11 -10 33394.0 1741.56   2
   1  11  10 33005.5 1532.83   3
  -1 -11 -10 34078.4 1188.46  11
  -1 -11 -11 25984.6 998.176  12
  -1 -11 -11 26823.5 975.252  10
   1  11  11 24901.3 1422.07   3
  -1 -11 -11 27209.8 1668.14   1
  -1  11 -11 26275.6 1579.11   2
  -1 -11 -11 26579.9 1098.91  11
  -1 -11 -12 253.153 243.161  10
   1  11  12 460.849 323.364   3
  -1 -11 -12 272.474 380.730   1
  -1  11 -12 444.421 324.950   2
  -1 -11 -12 227.083 267.319  11
  -1 -11 -13 23890.0 967.353  10
   1  11  13 25021.6 1514.54   3
  -1 -11 -13 25525.0 1698.29   1
  -1  11 -13 25972.4 1687.28   2
  -1 -11 -13 25723.9 1094.16  11
  -1 -11 -14 1961.08 562.031   1
  -1  11 -14 1750.65 511.125   2
   1  11  14 1308.55 496.800   3
  -1 -11 -14 2317.64 368.425  10
  -1 -11 -14 2181.75 410.511  11
  -1  11 -15 1959.40 285.016   6
  -1 -11 -15 1870.02 378.498  10
  -1 -11 -15 1943.49 389.497  11
  -1  11 -16 2309.43 301.197   6
  -1 -11 -16 2122.35 374.658  10
  -1 -11 -16 2099.37 380.546  11
  -1  11 -17-6.48863 162.518   6
  -1 -11 -17 129.315 232.764  10
  -1 -11 -17 15.7606 235.815  11
  -1  11 -18 578.944 216.446   6
  -1 -11 -18 445.653 271.492  10
  -1 -11 -18 335.566 251.438  11
  -1 -11 -19 1039.51 291.751  10
  -1  11 -19 641.635 197.158   6
  -1 -11 -20 851.313 288.638  10
  -1  11 -20 731.646 210.496   6
  -1 -11 -21 213.904 200.554  10
  -1  11 -21 223.193 163.843   6
  -1 -11 -22 1192.09 262.343  10
  -1  11 -22 1081.71 195.563   6
  -1 -11 -23 1221.57 206.518  10
  -1  11 -23 1440.78 198.972   6
  -1 -11 -24 5446.18 313.492  10
  -1  11 -24 6475.45 323.308   6
   1 -12 -24 957.033 194.672  10
   1  12 -24 1325.03 166.391   6
   1 -12 -23 3620.56 320.523  10
   1  12 -23 3748.19 270.125   6
   1 -12 -22-100.419 200.704  10
   1  12 -22 334.110 166.482   6
   1 -12 -21 22809.0 863.288  10
   1  12 -21 24916.5 726.680   6
   1 -12 -20 320.852 282.770  10
   1  12 -20 447.783 169.362   6
   1 -12 -19 30474.9 1073.81  10
   1 -12 -19 30055.6 1108.55  11
   1 -12 -18 2390.15 386.907  10
   1 -12 -18 1631.54 376.064  11
   1 -12 -17 47061.1 1366.84  10
   1 -12 -17 46133.9 1478.16  11
   1 -12 -16 3775.81 496.022  11
   1 -12 -16 4999.51 494.719  10
   1 -12 -15 27260.8 1186.84  11
   1 -12 -15 26474.8 1034.91  10
   1  12 -14 1966.39 494.554   2
   1 -12 -14 1668.18 340.640  10
   1 -12 -14 1400.03 394.906  11
   1 -12 -14 1026.33 318.003   1
   1  12 -13 5283.82 828.182   2
   1 -12 -13 5631.85 527.132  10
   1 -12 -13 5044.71 542.633  11
   1 -12 -13 4486.10 758.805   1
   1  12 -12 445.237 335.340   2
   1 -12 -12 551.701 269.495  10
   1 -12 -12 487.166 280.786  11
   1 -12 -12 486.450 336.916   1
   1  12 -11-257.493 271.711   2
   1 -12 -11 90.3390 221.944  10
   1 -12 -11-180.704 275.886  11
   1 -12 -11 338.522 340.085   1
   1  12 -10 1130.13 425.888   2
   1 -12 -10 1927.61 398.372  11
   1 -12 -10 2021.35 344.439  10
   1  12  -9 1956.76 486.886   2
   1 -12  -9 2719.74 381.791  11
   1 -12  -9 2815.05 375.322  10
   1  12  -8 356.066 305.813   2
   1 -12  -8 369.608 248.065  11
   1 -12  -8 147.770 225.072  12
   1 -12  -8 598.604 231.943  10
   1  12  -7-113.502 246.123   2
   1 -12  -7-136.387 195.770  10
   1 -12  -7-100.400 215.858  11
   1 -12  -6 7999.22 545.284  11
   1  12  -6 8321.12 856.272   2
   1  12  -5 9952.31 892.932   2
   1  12  -4 19594.3 1215.90   2
   1  12  -3 2184.96 469.089   2
   1  12  -2 13726.0 1011.97   2
   1  12  -1 10540.9 864.617   2
   1  12   0 355.436 200.321   2
  -1  12   0 251.503 213.917   2
  -1  12  -1 3831.63 524.472   2
   1  12   1 3312.48 504.664   2
  -1  12  -2 5570.16 643.355   2
   1  12   2 5258.31 600.756   2
  -1  12  -3 10586.4 884.473   2
  -1  12  -4 4508.20 610.369   2
  -1  12  -5 12094.7 989.534   2
  -1 -12  -5 11850.2 648.343  11
  -1  12  -6 6442.55 784.023   2
  -1 -12  -6 6426.27 501.259  12
  -1 -12  -6 5719.60 471.121  11
  -1 -12  -6 7372.59 504.965  10
  -1  12  -7 5661.16 739.961   2
  -1 -12  -7 6272.57 490.538  12
  -1 -12  -7 5659.04 498.766  11
  -1 -12  -7 6480.40 476.778  10
  -1  12  -8 900.308 347.610   2
  -1 -12  -8 971.501 314.462  12
  -1 -12  -8 645.788 231.102  11
  -1 -12  -8 820.929 286.874  10
  -1 -12  -9 16246.0 1303.95   1
  -1  12  -9 17053.0 1253.32   2
  -1 -12  -9 17095.2 801.575  12
  -1 -12  -9 15725.3 828.122  11
  -1 -12  -9 15794.3 767.594  10
  -1 -12 -10 3220.13 633.949   1
  -1  12 -10 2379.81 532.045   2
  -1 -12 -10 2402.92 397.322  12
  -1 -12 -10 2710.58 370.321  10
  -1 -12 -10 2300.73 382.098  11
  -1  12 -11 15601.2 1286.83   2
  -1 -12 -11 15166.2 758.461  10
  -1 -12 -11 13582.7 801.191  11
  -1 -12 -11 14640.9 1264.73   1
  -1  12 -12 3822.49 669.167   2
  -1 -12 -12 5081.66 491.494  10
  -1 -12 -12 5228.07 560.423  11
  -1 -12 -12 4952.30 796.869   1
  -1  12 -13 21227.9 1561.04   2
  -1 -12 -13 20411.3 997.598  11
  -1 -12 -13 19583.5 1535.08   1
  -1 -12 -13 21207.7 937.393  10
  -1 -12 -14 13641.3 831.207  11
  -1 -12 -14 13247.2 738.514  10
  -1 -12 -15 63331.2 1712.83  11
  -1 -12 -15 64086.7 1611.47  10
  -1 -12 -16 6240.21 568.542  11
  -1 -12 -16 7543.27 587.837  10
  -1 -12 -17 57433.9 1529.27  11
  -1 -12 -17 56502.1 1504.69  10
  -1 -12 -18 711.839 266.107  11
  -1  12 -18 853.659 210.831   6
  -1 -12 -18 987.477 286.248  10
  -1  12 -19 32545.3 863.720   6
  -1 -12 -19 30821.8 1064.84  10
  -1  12 -20 1015.32 203.323   6
  -1 -12 -20 1034.70 283.151  10
  -1  12 -21 14804.0 534.133   6
  -1 -12 -21 12480.9 604.495  10
  -1  12 -22 1486.35 211.291   6
  -1 -12 -22 1392.17 238.872  10
  -1  12 -23 3374.37 235.240   6
  -1 -12 -23 3125.04 277.933  10
   1 -13 -24 3574.31 265.158  10
   1 -13 -23-217.266 168.982  10
   1 -13 -22-63.3178 174.805  10
   1 -13 -21 307.269 201.272  10
   1 -13 -20-30.8566 231.339  10
   1 -13 -19 215.376 236.344  10
   1 -13 -18 1728.61 342.455  10
   1 -13 -18 1191.68 312.064  11
   1 -13 -17 263.731 284.654  10
   1 -13 -17-312.803 296.920  11
   1 -13 -16 2854.37 412.029  10
   1 -13 -16 2574.94 448.276  11
   1 -13 -15-10.3846 253.449  10
   1 -13 -15 6.38162 273.001  11
   1 -13 -14-178.176 244.523  10
   1 -13 -14-174.808 290.622  11
   1 -13 -13 1360.02 314.589  10
   1 -13 -13 1134.84 377.887  11
   1 -13 -12 870.970 304.889  10
   1  13 -12 978.772 417.158   2
   1 -13 -12 631.639 295.523  11
   1 -13 -11 1281.75 310.487  10
   1  13 -11 1082.15 427.041   2
   1 -13 -11 1316.03 362.055  11
   1 -13 -10 17737.3 816.818  10
   1  13 -10 14220.4 1274.29   2
   1 -13 -10 14837.2 838.293  11
   1 -13  -9 1011.36 293.177  10
   1 -13  -9 1368.08 321.747  11
   1  13  -9 735.943 441.423   2
   1 -13  -8 8103.12 641.744  11
   1  13  -8 7700.78 961.079   2
   1 -13  -8 8645.00 543.283  10
   1  13  -7 978.519 439.892   2
   1 -13  -7 1021.56 275.656  10
   1 -13  -7 998.819 308.054  11
  -1 -13   7 815.670 239.930  11
   1 -13  -6 13031.1 653.376  10
   1 -13  -6 12043.8 683.649  11
  -1 -13   6 12543.0 614.552  11
   1  13  -6 10991.8 1011.01   2
   1 -13  -6 13299.5 659.990  12
  -1 -13   5 459.429 225.585  11
   1 -13  -5 214.888 219.500  11
   1 -13  -5-30.6534 231.076  12
   1 -13  -5 243.385 253.701  10
   1  13  -5 362.981 301.247   2
   1 -13  -4 15837.0 756.113  11
  -1 -13   4 16323.2 695.222  11
   1  13  -4 15900.0 1178.81   2
  -1 -13   3 5485.46 430.497  11
   1 -13  -3 6134.81 465.880  11
   1  13  -3 5506.48 681.762   2
  -1 -13   2 36667.6 1055.69  11
   1 -13  -2 38272.5 1099.21  11
   1  13  -2 36883.2 1685.44   2
   1 -13  -1 1030.44 266.648  11
  -1 -13   1 1502.57 270.325  11
   1  13  -1 1184.64 410.170   2
  -1 -13   0 16267.0 714.680  11
   1  13   0 15609.7 1084.41   2
   1  13   1-23.8653 240.164   2
  -1 -13  -1 50.8795 215.424  11
  -1 -13  -2 7788.34 535.185  11
  -1  13  -3 617.063 357.563   2
  -1 -13  -3 1045.34 270.619  11
  -1  13  -4 17467.3 1191.52   2
  -1 -13  -4 17556.0 745.162  12
  -1 -13  -4 19332.9 769.635  10
  -1 -13  -4 17053.3 792.581  11
  -1  13  -5 1808.92 475.174   2
  -1 -13  -5 1775.09 304.240  12
  -1 -13  -5 1751.15 299.658  10
  -1 -13  -5 1607.44 317.213  11
  -1  13  -6 7727.31 871.170   2
  -1 -13  -6 7924.04 558.161  12
  -1 -13  -6 8080.87 551.891  10
  -1 -13  -6 7177.83 575.595  11
  -1  13  -7 78.7239 253.638   2
  -1 -13  -7 237.387 229.796  12
  -1 -13  -7 425.742 243.060  10
  -1 -13  -7 24.7655 248.818  11
  -1  13  -8 1199.66 384.915   2
  -1 -13  -8 1139.01 293.803  12
  -1 -13  -8 912.649 296.135  10
  -1 -13  -8 926.067 291.818  11
  -1  13  -9 3355.06 687.975   2
  -1 -13  -9 4048.04 452.977  12
  -1 -13  -9 4193.66 461.733  10
  -1 -13  -9 3683.96 458.813  11
  -1  13 -10 5087.76 767.296   2
  -1 -13 -10 5712.07 510.751  10
  -1 -13 -10 5627.91 582.547  11
  -1  13 -11 19778.2 1445.57   2
  -1 -13 -11 19814.8 886.098  10
  -1 -13 -11 18028.4 934.650  11
  -1 -13 -12 10011.9 663.490  10
  -1 -13 -12 9827.11 722.254  11
  -1 -13 -13 3653.38 446.655  10
  -1 -13 -13 3023.43 483.872  11
  -1 -13 -14 2253.62 392.307  10
  -1 -13 -14 2010.67 393.676  11
  -1 -13 -15 3603.57 440.593  10
  -1 -13 -15 3570.30 464.755  11
  -1 -13 -16 124.188 242.927  10
  -1 -13 -16 56.6104 300.844  11
  -1 -13 -17 6620.88 543.073  10
  -1 -13 -17 5874.16 534.274  11
  -1 -13 -18 157.882 220.933  10
  -1 -13 -18 222.635 266.689  11
  -1 -13 -19 1031.96 265.784  10
  -1 -13 -20 1418.53 283.290  10
  -1 -13 -21-107.980 180.330  10
  -1 -13 -22 1164.81 213.133  10
  -1 -13 -23 420.029 141.132  10
   1 -14 -23 301.698 156.178  10
   1 -14 -22-35.4490 144.248  10
   1 -14 -21 4539.14 374.101  10
   1 -14 -20 168.614 195.340  10
   1 -14 -19 11365.8 635.783  10
   1 -14 -18 610.908 266.251  10
   1 -14 -18-21.2943 237.176  11
   1 -14 -17 2814.54 396.698  10
   1 -14 -17 2395.79 386.746  11
   1 -14 -16 1511.03 353.541  10
   1 -14 -16 1365.59 361.374  11
   1 -14 -15 183.227 276.983  10
   1 -14 -15 73.3222 270.728  11
   1 -14 -14 1854.42 352.748  10
   1 -14 -14 1477.35 392.199  11
   1 -14 -13 397.479 274.805  10
   1 -14 -13 142.710 305.591  11
   1 -14 -12 2534.39 405.292  10
   1 -14 -12 2104.17 408.909  11
   1  14 -11 2544.74 634.147   2
   1 -14 -11 2695.28 402.334  10
   1 -14 -11 2260.47 401.646  11
   1  14 -10 10656.9 1122.16   2
   1 -14 -10 11091.5 685.458  10
   1 -14 -10 10710.5 765.221  11
   1  14  -9 3102.44 640.019   2
   1 -14  -9 2659.06 416.255  11
   1 -14  -9 2817.19 380.670  10
   1  14  -8 812.944 334.503   2
   1 -14  -8 693.250 340.388  11
   1 -14  -8 1114.66 326.893  10
   1  14  -7-277.407 261.697   2
  -1 -14   7-86.4315 206.250  11
   1 -14  -7 417.985 300.640  11
   1 -14  -7-106.063 215.763  10
   1  14  -6 1095.41 388.851   2
   1 -14  -6 1652.69 337.455  11
  -1 -14   6 1582.15 301.544  11
   1 -14  -6 1649.73 319.884  10
   1  14  -5 3325.26 615.019   2
   1 -14  -5 3271.11 417.031  11
  -1 -14   5 3055.99 366.439  11
   1 -14  -5 3715.46 402.164  10
   1  14  -4 943.918 439.958   2
  -1 -14   4 790.873 239.590  11
   1 -14  -4 941.650 292.509  11
   1 -14  -4 753.031 272.429  10
   1  14  -3 472.366 321.618   2
   1 -14  -3 576.287 254.893  11
  -1 -14   3 662.867 275.725  11
   1 -14  -2 2698.02 371.783  11
  -1 -14   2 1912.72 339.424  11
  -1 -14   1 1082.02 273.334  11
   1 -14  -1 1198.51 294.572  11
   1 -14   0 6922.71 527.041  11
  -1 -14   0 6557.48 523.988  11
  -1 -14  -1 804.692 295.280  11
   1 -14   1 229.487 216.921  11
   1 -14   2 2169.13 310.138  11
  -1 -14  -2 2337.86 358.022  11
   1 -14   3 16591.1 745.231  11
  -1 -14  -3 17448.0 826.840  11
  -1 -14  -4 444.137 246.767  12
  -1 -14  -4 486.897 261.523  11
  -1 -14  -4 873.402 238.200  10
  -1 -14  -5 3972.50 420.299  12
  -1 -14  -5 3791.67 418.210  11
  -1 -14  -5 3594.81 393.027  10
  -1 -14  -6 2852.79 405.180  12
  -1 -14  -6 2914.92 362.183  10
  -1 -14  -6 2459.68 402.229  11
  -1  14  -7 16606.5 1316.11   2
  -1 -14  -7 14904.2 791.184  12
  -1 -14  -7 16140.8 829.457  11
  -1 -14  -7 18598.5 826.744  10
  -1 -14  -8 2326.96 352.051  10
  -1 -14  -8 1924.56 370.416  11
  -1  14  -8 2190.16 520.707   2
  -1 -14  -9 17562.3 896.687  11
  -1 -14  -9 18498.0 861.159  10
  -1  14  -9 16027.9 1357.59   2
  -1 -14 -10 3119.26 426.321  10
  -1 -14 -10 2665.08 423.591  11
  -1  14 -10 2125.23 582.819   2
  -1 -14 -11 2297.54 386.897  10
  -1 -14 -11 2152.34 397.539  11
  -1 -14 -12 869.599 309.040  10
  -1 -14 -12 198.384 273.956  11
  -1 -14 -13 1158.60 325.561  10
  -1 -14 -13 1068.74 361.165  11
  -1 -14 -14 4012.93 459.696  10
  -1 -14 -14 3341.79 441.680  11
  -1 -14 -15 3703.57 443.314  10
  -1 -14 -15 3120.72 434.724  11
  -1 -14 -16 1596.13 334.104  10
  -1 -14 -16 1873.43 371.153  11
  -1 -14 -17 6826.23 547.300  10
  -1 -14 -17 5646.98 498.098  11
  -1 -14 -18 12728.6 667.823  10
  -1 -14 -18 10959.2 628.473  11
  -1 -14 -19 2434.58 327.371  10
  -1 -14 -20 580.566 224.040  10
  -1 -14 -21-93.5353 160.823  10
  -1 -14 -22 493.668 161.726  10
   1 -15 -22 1371.04 192.681  10
   1 -15 -21 668.533 185.394  10
   1 -15 -20 1462.25 262.273  10
   1 -15 -19 419.048 207.076  10
   1 -15 -18-49.7225 192.373  10
   1 -15 -18 200.830 232.232  11
   1 -15 -17 8792.88 585.841  10
   1 -15 -17 8674.32 608.703  11
   1 -15 -16 4414.36 460.561  10
   1 -15 -16 4134.24 497.731  11
   1 -15 -15 1464.39 317.863  10
   1 -15 -15 1566.35 327.993  11
   1 -15 -14 26.1303 229.920  10
   1 -15 -14-212.695 305.146  11
   1 -15 -13 7107.46 570.127  10
   1 -15 -13 5658.23 550.871  11
   1 -15 -12 960.384 315.228  10
   1 -15 -12-30.3199 270.994  11
   1 -15 -11 962.687 283.291  10
   1 -15 -11 1375.44 361.509  11
   1 -15 -10 7409.93 572.728  10
   1 -15 -10 6827.91 627.658  11
   1 -15  -9 415.123 237.491  10
   1 -15  -9 420.705 319.077  11
   1 -15  -8 18515.7 832.449  10
   1 -15  -8 16404.7 872.566  11
   1 -15  -7 112.212 267.254  10
  -1 -15   7-300.699 225.700  11
   1 -15  -7-279.832 309.547  11
   1 -15  -6 634.635 266.885  10
  -1 -15   6 979.545 266.123  11
   1 -15  -6 1090.92 313.011  11
   1 -15  -5 1030.64 288.143  10
   1 -15  -5 922.080 301.794  11
  -1 -15   5 663.286 230.771  11
   1 -15  -4 7222.25 572.743  11
  -1 -15   4 7214.64 508.730  11
  -1 -15   3 929.866 299.971  11
   1 -15  -3 606.229 254.741  11
   1 -15  -2 28859.5 1037.47  11
  -1 -15   2 30260.8 1031.49  11
   1 -15  -1 513.972 271.924  11
  -1 -15   1 155.782 244.635  11
   1 -15   0 19768.1 878.829  11
  -1 -15   0 18455.1 865.529  11
  -1 -15  -1 15.4020 241.816  11
   1 -15   1 363.920 247.234  11
   1 -15   2 20082.6 849.581  11
  -1 -15  -2 21891.5 933.428  11
   1 -15   3-79.9118 232.238  11
  -1 -15  -3 45.9441 259.151  11
  -1 -15  -4 55.7906 208.105  10
   1 -15   4-14.0675 241.730  11
  -1 -15  -4 18.3975 240.127  11
  -1 -15  -4 173.875 218.911  12
  -1 -15  -5 2766.80 393.016  11
  -1 -15  -5 3492.24 406.234  10
  -1 -15  -6 1918.94 392.133  11
  -1 -15  -6 2687.89 386.319  10
  -1 -15  -7 3858.49 478.547  11
  -1 -15  -7 4868.03 477.000  10
  -1 -15  -8 13602.6 815.093  11
  -1 -15  -8 14646.0 769.385  10
  -1 -15  -9 1610.65 396.873  11
  -1 -15  -9 2030.99 358.526  10
  -1 -15 -10 45321.9 1479.39  11
  -1 -15 -10 49628.7 1425.44  10
  -1 -15 -11 12154.7 797.936  11
  -1 -15 -11 13269.8 756.345  10
  -1 -15 -12 30691.0 1109.32  10
  -1 -15 -12 27933.0 1145.22  11
  -1 -15 -13 354.148 255.114  11
  -1 -15 -13 251.342 280.799  10
  -1 -15 -14 466.052 286.748  11
  -1 -15 -14 242.022 242.673  10
  -1 -15 -15 349.987 243.102  11
  -1 -15 -15 1060.57 293.641  10
  -1 -15 -16 5226.11 476.054  10
  -1 -15 -16 5200.83 495.212  11
  -1 -15 -17 92.3381 216.349  11
  -1 -15 -17 493.679 214.821  10
  -1 -15 -18 2218.84 305.157  10
  -1 -15 -19 328.031 179.961  10
  -1 -15 -20 4703.39 336.181  10
  -1 -15 -21-14.0198 128.476  10
   1 -16 -21 76.1773 137.402  10
   1 -16 -20 380.489 161.216  10
   1 -16 -19 3572.59 327.340  10
   1 -16 -18-56.1946 188.953  10
   1 -16 -17 2247.99 338.857  11
   1 -16 -17 2562.60 327.874  10
   1 -16 -16 2128.16 334.716  11
   1 -16 -16 3637.09 397.448  10
   1 -16 -15 580.927 269.099  11
   1 -16 -15 736.274 252.636  10
   1 -16 -14 20392.2 875.341  10
   1 -16 -14 18767.1 928.774  11
   1 -16 -13 264.737 297.092  11
   1 -16 -13 241.825 257.478  10
   1 -16 -12 11012.5 676.658  10
   1 -16 -12 9932.37 728.469  11
   1 -16 -11 3498.89 456.153  11
   1 -16 -11 4201.01 460.164  10
   1 -16 -10 9946.73 636.596  10
   1 -16 -10 8849.63 663.542  11
   1 -16  -9 30335.3 1069.67  10
   1 -16  -9 26841.3 1118.14  11
   1 -16  -8 296.943 282.772  11
   1 -16  -8-256.124 258.185  10
   1 -16  -7-32.7385 274.138  11
  -1 -16   7 556.946 245.423  11
   1 -16  -7 79.0510 218.030  10
  -1 -16   6 34.5386 225.339  11
   1 -16  -6 70.7871 270.039  11
   1 -16  -6 53.8437 228.118  10
   1 -16  -5 7523.80 581.185  11
   1 -16  -5 7460.15 524.902  10
  -1 -16   5 7886.66 554.190  11
  -1 -16   4 931.895 286.645  11
   1 -16  -4 683.044 279.759  11
  -1 -16   3 1394.16 324.676  11
   1 -16  -3 1689.09 303.419  11
  -1 -16   2 58.0888 250.659  11
   1 -16  -2-56.2572 239.195  11
   1 -16  -1 6865.17 578.105  11
  -1 -16   1 7644.50 573.856  11
   1 -16   0 1466.09 305.190  11
  -1 -16   0 2098.06 387.021  11
   1 -16   1 5562.04 496.968  11
  -1 -16  -1 6021.34 557.164  11
  -1 -16  -2 1111.53 323.048  11
   1 -16   2 1567.19 329.254  11
  -1 -16  -3 7150.80 583.728  11
   1 -16   3 7268.03 534.805  11
   1 -16   4 1026.73 265.137  11
  -1 -16  -4 1564.60 334.973  11
  -1 -16  -5 4368.97 477.341  11
  -1 -16  -5 5632.38 488.787  10
  -1 -16  -6 519.129 280.454  11
  -1 -16  -6 872.458 271.472  10
  -1 -16  -7 850.740 313.072  11
  -1 -16  -7 949.657 272.973  10
  -1 -16  -8 3065.76 435.027  11
  -1 -16  -8 3263.12 397.348  10
  -1 -16  -9 2204.13 383.144  11
  -1 -16  -9 2327.63 366.518  10
  -1 -16 -10 1761.81 358.421  11
  -1 -16 -10 1302.18 312.930  10
  -1 -16 -11 13349.4 733.170  10
  -1 -16 -11 12694.0 815.453  11
  -1 -16 -12 5597.07 508.236  10
  -1 -16 -12 4696.11 516.960  11
  -1 -16 -13 770.115 298.943  11
  -1 -16 -13 353.318 242.184  10
  -1 -16 -14 671.406 268.934  11
  -1 -16 -14 453.530 264.741  10
  -1 -16 -15 6276.64 495.429  10
  -1 -16 -15 5584.04 498.423  11
  -1 -16 -16 314.571 232.570  11
  -1 -16 -16 594.663 226.692  10
  -1 -16 -17 2486.25 323.851  11
  -1 -16 -17 2997.96 333.669  10
  -1 -16 -18 944.393 218.311  10
  -1 -16 -19 1230.60 228.552  10
  -1 -16 -20 1329.05 196.024  10
   1 -17 -20 3504.83 253.877  10
   1 -17 -19 2796.66 269.259  10
   1 -17 -18 5791.01 383.868  10
   1 -17 -17 165.829 211.460  11
   1 -17 -17 100.679 184.715  10
   1 -17 -16 6782.94 455.839  10
   1 -17 -16 5750.83 475.827  11
   1 -17 -15 959.198 263.399  11
   1 -17 -15 1032.34 254.498  10
   1 -17 -14-6.45640 246.023  11
   1 -17 -14 372.623 243.156  10
   1 -17 -13 2319.82 400.274  11
   1 -17 -13 2590.39 361.619  10
   1 -17 -12 1341.22 335.313  11
   1 -17 -12 860.513 283.689  10
   1 -17 -11 173.012 262.856  11
   1 -17 -11-25.5270 220.925  10
   1 -17 -10 15.6443 261.044  11
   1 -17 -10 122.925 240.557  10
   1 -17  -9 401.893 274.400  11
   1 -17  -9 602.231 240.189  10
   1 -17  -8-29.7339 257.269  11
   1 -17  -8 54.5128 204.239  10
  -1 -17   7 2394.88 327.043  11
   1 -17  -7 2420.56 394.548  11
   1 -17  -7 2709.86 364.106  10
  -1 -17   6 1182.73 274.007  11
   1 -17  -6 1141.37 310.066  11
   1 -17  -6 1069.57 256.074  10
   1 -17  -5 387.653 270.835  11
  -1 -17   5-170.544 251.759  11
  -1 -17   4-3.69614 252.634  11
   1 -17  -4 69.5107 251.737  11
   1 -17  -3 4976.69 491.693  11
  -1 -17   3 4244.96 448.967  11
  -1 -17   2 11719.3 706.192  11
   1 -17  -2 12383.3 728.749  11
   1 -17  -1 1477.56 320.381  11
  -1 -17   1 1254.55 318.439  11
   1 -17   0 8745.60 617.896  11
  -1 -17   0 9874.94 667.790  11
  -1 -17  -1 9246.14 634.897  11
   1 -17   1 7849.26 565.450  11
  -1 -17  -2 523.517 277.810  11
   1 -17   2 813.707 291.623  11
   1 -17   3 6850.07 514.369  11
  -1 -17  -3 7250.16 578.324  11
  -1 -17  -4 13004.0 758.233  11
  -1 -17  -5 387.025 295.575  11
  -1 -17  -5-223.921 218.558  10
  -1 -17  -6 381.567 303.844  11
  -1 -17  -6-35.3510 215.670  10
  -1 -17  -7 2053.96 381.990  11
  -1 -17  -7 1821.94 312.701  10
  -1 -17  -8 1079.50 338.800  11
  -1 -17  -8 1018.04 272.224  10
  -1 -17  -9-95.8500 253.958  11
  -1 -17  -9-521.584 270.283  10
  -1 -17 -10 3992.35 466.204  11
  -1 -17 -10 3758.90 409.096  10
  -1 -17 -11 717.144 295.668  11
  -1 -17 -11 481.440 234.613  10
  -1 -17 -12 3325.74 414.536  11
  -1 -17 -12 3219.69 372.892  10
  -1 -17 -13 913.447 286.098  11
  -1 -17 -13 807.189 259.020  10
  -1 -17 -14 480.196 277.647  11
  -1 -17 -14 890.986 261.287  10
  -1 -17 -15 568.234 244.172  11
  -1 -17 -15 595.693 217.948  10
  -1 -17 -16 370.706 198.126  11
  -1 -17 -16 961.333 229.381  10
  -1 -17 -17 1254.29 223.029  10
  -1 -17 -18 328.054 159.160  10
  -1 -17 -19 456.808 151.426  10
   1 -18 -19 122.039 107.485  10
   1 -18 -18 2576.70 238.184  10
   1 -18 -17 2212.14 239.594  10
   1 -18 -16 323.969 178.603  10
   1 -18 -16 349.369 196.617  11
   1 -18 -15 1223.78 233.713  10
   1 -18 -15 2084.89 325.836  11
   1 -18 -14 182.159 224.426  11
   1 -18 -14 500.652 197.967  10
   1 -18 -13-36.2714 227.134  11
   1 -18 -13 37.9920 172.455  10
   1 -18 -12 2695.15 392.960  11
   1 -18 -12 3312.35 352.422  10
   1 -18 -11 1036.28 307.415  11
   1 -18 -11 1065.33 244.387  10
   1 -18 -10-8.84393 259.006  11
   1 -18 -10 400.355 205.383  10
   1 -18  -9 3941.77 471.190  11
   1 -18  -9 3946.64 389.833  10
   1 -18  -8 8443.04 615.444  11
   1 -18  -8 8663.72 532.402  10
   1 -18  -7 5114.11 507.575  11
   1 -18  -7 4420.72 394.501  10
  -1 -18   6 7297.19 515.473  11
   1 -18  -6 7212.50 573.752  11
  -1 -18   5 719.201 266.900  11
   1 -18  -5 666.299 280.877  11
  -1 -18   4 7381.15 548.738  11
   1 -18  -4 8869.18 632.784  11
   1 -18  -3 6277.64 552.562  11
  -1 -18   3 5409.66 499.942  11
   1 -18  -2 7626.15 581.602  11
  -1 -18   2 7161.98 548.742  11
   1 -18  -1 3592.63 415.668  11
  -1 -18   1 4818.49 473.438  11
   1 -18   0 107.525 231.430  11
  -1 -18   0 432.532 256.066  11
  -1 -18  -1 197.314 256.485  11
   1 -18   1 260.013 233.517  11
  -1 -18  -2 17115.4 855.908  11
   1 -18   2 18436.1 826.700  11
   1 -18   3 135.741 205.142  11
  -1 -18  -3 803.485 297.686  11
  -1 -18  -4 22686.4 991.835  11
  -1 -18  -5 29721.5 1111.94  11
  -1 -18  -6 1523.72 356.205  11
  -1 -18  -6 1589.72 269.591  10
  -1 -18  -7 25934.6 871.323  10
  -1 -18  -7 26183.4 1055.91  11
  -1 -18  -8-119.507 285.459  11
  -1 -18  -8-12.0473 192.225  10
  -1 -18  -9 11418.7 607.029  10
  -1 -18  -9 13453.8 747.081  11
  -1 -18 -10 54.1425 238.320  11
  -1 -18 -10-141.706 198.995  10
  -1 -18 -11 14481.9 671.136  10
  -1 -18 -11 13828.8 731.010  11
  -1 -18 -12 2051.50 351.461  11
  -1 -18 -12 1770.22 276.606  10
  -1 -18 -13 6492.27 441.292  10
  -1 -18 -13 6427.82 495.370  11
  -1 -18 -14 66.6402 197.715  11
  -1 -18 -14 168.980 171.606  10
  -1 -18 -15 8907.01 510.943  11
  -1 -18 -15 9546.71 468.637  10
  -1 -18 -16-65.0604 162.302  11
  -1 -18 -16-37.2392 146.638  10
  -1 -18 -17 3697.42 269.681  10
  -1 -18 -18 1714.64 190.666  10
   1 -19 -17 5737.37 296.812  10
   1 -19 -16 5191.55 317.468  10
   1 -19 -15 1285.24 221.548  11
   1 -19 -15 1476.12 206.382  10
   1 -19 -14 5374.60 415.568  11
   1 -19 -14 5564.59 367.950  10
   1 -19 -13 1296.26 264.445  11
   1 -19 -13 1122.26 225.085  10
   1 -19 -12 1240.13 294.856  11
   1 -19 -12 990.139 208.457  10
   1 -19 -11 1878.95 331.436  11
   1 -19 -11 1827.15 270.199  10
   1 -19 -10 295.181 231.862  11
   1 -19 -10-24.2180 162.483  10
   1 -19  -9-208.266 242.080  11
   1 -19  -9 307.217 227.047  10
   1 -19  -8 298.114 263.824  11
   1 -19  -8 639.887 237.440  10
   1 -19  -7 539.327 283.199  11
   1 -19  -6 694.354 295.235  11
   1 -19  -5 2141.58 352.299  11
  -1 -19   5 2920.12 339.444  11
   1 -19  -4 5231.46 493.959  11
  -1 -19   4 5012.67 420.865  11
  -1 -19   3 2141.04 333.662  11
   1 -19  -3 2542.03 393.240  11
  -1 -19   2 21342.5 867.624  11
   1 -19  -2 21827.9 904.342  11
   1 -19  -1 3547.66 422.805  11
  -1 -19   1 3638.06 409.772  11
  -1 -19   0 10610.0 656.881  11
   1 -19   0 9903.66 622.057  11
  -1 -19  -1 3116.85 413.602  11
   1 -19   1 3155.02 382.737  11
   1 -19   2 20408.6 810.584  11
  -1 -19  -2 21633.7 908.924  11
  -1 -19  -3 471.018 239.508  11
  -1 -19  -4 191.778 229.715  11
  -1 -19  -5 2764.61 392.160  11
  -1 -19  -6 886.814 272.719  11
  -1 -19  -7 2156.11 359.537  11
  -1 -19  -8-110.810 180.657  10
  -1 -19  -8 311.357 252.849  11
  -1 -19  -9 1508.88 313.050  11
  -1 -19  -9 1351.78 237.404  10
  -1 -19 -10 143.812 237.210  11
  -1 -19 -10 104.865 164.709  10
  -1 -19 -11-118.355 211.672  11
  -1 -19 -11-114.902 159.416  10
  -1 -19 -12 1541.83 294.822  11
  -1 -19 -12 1126.86 225.046  10
  -1 -19 -13 235.604 174.534  11
  -1 -19 -13 722.437 189.902  10
  -1 -19 -14 2252.63 273.871  11
  -1 -19 -14 2415.21 250.730  10
  -1 -19 -15 1531.92 217.148  11
  -1 -19 -15 2323.48 234.458  10
  -1 -19 -16 2314.99 205.080  10
   1 -20 -14 577.870 175.660  11
   1 -20 -14 828.991 149.801  10
   1 -20 -13 1366.48 232.681  11
   1 -20 -13 1752.10 196.645  10
   1 -20 -12-39.0760 178.053  11
   1 -20 -12 124.666 138.363  10
   1 -20 -11-8.58977 201.453  11
   1 -20 -11 203.287 133.581  10
   1 -20 -10 1459.22 270.759  11
   1 -20 -10 1520.73 217.760  10
   1 -20  -9 12.4309 202.899  11
   1 -20  -8 342.801 224.095  11
   1 -20  -7 851.883 257.380  11
   1 -20  -6-323.747 244.113  11
   1 -20  -5 161.944 220.946  11
   1 -20  -4 719.468 246.229  11
  -1 -20   4 461.419 256.482  11
   1 -20  -3 938.225 263.065  11
  -1 -20   3 1067.35 256.610  11
   1 -20  -2 201.540 214.749  11
  -1 -20   2 253.436 209.613  11
  -1 -20   1 31.3974 212.082  11
   1 -20  -1 395.157 243.482  11
  -1 -20   0 89.1962 208.344  11
   1 -20   0 125.576 195.231  11
  -1 -20  -1 2027.65 324.549  11
   1 -20   1 1893.20 281.598  11
  -1 -20  -2 703.007 268.298  11
  -1 -20  -3 1893.94 320.516  11
  -1 -20  -4 1229.28 303.627  11
  -1 -20  -5 229.252 226.939  11
  -1 -20  -6 751.091 274.574  11
  -1 -20  -7 4229.94 418.104  11
  -1 -20  -8 3273.06 367.396  11
  -1 -20  -9 9350.07 554.950  11
  -1 -20 -10 3553.38 361.421  11
  -1 -20 -10 3404.55 258.225  10
  -1 -20 -11 6296.86 431.126  11
  -1 -20 -11 6475.87 342.037  10
  -1 -20 -12 4536.99 357.065  11
  -1 -20 -12 4588.17 287.090  10
  -1 -20 -13 2174.82 248.530  11
  -1 -20 -13 1772.99 189.079  10
   1 -21 -12-99.6546 146.055  11
   1 -21 -11-11.4785 148.992  11
   1 -21 -10-267.440 184.405  11
   1 -21  -9-290.904 194.200  11
   1 -21  -8 2578.95 307.557  11
   1 -21  -7-275.130 186.746  11
   1 -21  -6 12301.4 600.156  11
   1 -21  -5 374.592 203.862  11
   1 -21  -4 4277.98 393.103  11
  -1 -21   3 566.235 196.044  11
   1 -21  -3 59.5321 193.117  11
  -1 -21   2 1518.91 270.654  11
   1 -21  -2 1444.52 253.829  11
  -1 -21   1 243.454 204.815  11
   1 -21  -1-117.330 177.193  11
   1 -21   0 457.038 175.795  11
  -1 -21   0 1182.51 255.823  11
  -1 -21  -1 881.415 243.628  11
  -1 -21  -2 838.315 240.242  11
  -1 -21  -3 1259.54 251.522  11
  -1 -21  -4 4387.30 393.455  11
  -1 -21  -5 212.701 187.813  11
  -1 -21  -6 407.965 203.586  11
  -1 -21  -7-123.560 207.159  11
  -1 -21  -8-21.8517 176.129  11
  -1 -21  -9 709.942 210.082  11
  -1 -21 -10 386.327 166.202  11
  -1 -21 -11 181.031 157.293  11
  -1 -21 -12 420.724 151.801  11
   1 -22  -9-22.4743 135.699  11
   1 -22  -8 1020.63 176.808  11
   1 -22  -7-118.726 163.554  11
   1 -22  -6-103.009 149.193  11
   1 -22  -5 734.727 177.558  11
   1 -22  -4 338.327 162.010  11
   1 -22  -3-297.838 155.253  11
   1 -22  -2 405.411 172.252  11
  -1 -22   1 1285.48 211.130  11
  -1 -22   0-63.4215 156.631  11
  -1 -22  -1 1112.21 218.614  11
  -1 -22  -2 1644.30 251.963  11
  -1 -22  -3 567.801 175.411  11
  -1 -22  -4 486.395 170.170  11
  -1 -22  -5 4972.08 342.634  11
  -1 -22  -6 1686.49 226.645  11
  -1 -22  -7 8479.54 414.155  11
  -1 -22  -8 133.878 144.477  11
   2   0 -30 59.9978 91.4380   6
   2   0 -29 145.089 119.657   6
   2   0 -28 1085.29 209.551   6
   2   0 -27-48.0012 154.757   6
   2   0 -26 4461.37 370.453   6
   2   0 -25 136.184 182.872   6
   2   0 -24 10046.9 606.113   6
   2   0 -23 158.723 198.217   6
   2   0 -22 37069.3 1083.86   6
   2   0 -21-49.7049 271.607   2
   2   0 -21-281.299 220.097   6
   2   0 -20 14225.8 683.648   6
   2   0 -20 13933.7 1084.27   2
   2   0 -19 366.998 291.448   2
   2   0 -19-71.9955 195.480   6
   2   0 -18 16524.0 665.310   6
   2   0 -18 15837.8 1089.51   2
   2   0 -17 89.4053 217.470   2
   2   0 -16 67516.2 2058.84   2
   2   0 -15-142.115 194.177   2
   2   0 -14 73907.8 1959.22   2
   2   0 -13-289.274 214.245   2
   2   0 -12 12548.1 745.014   2
   2   0 -11-24.0831 191.266   2
   2   0 -10 27803.0 974.906   2
   2   0  -9 100.139 145.338   2
   2   0  -8 11250.0 541.048   2
   2   0  -7 172.224 139.590   2
   2   0  -6 400307. 2840.20   2
   2   0  -5 158.959 108.231   2
   2   0  -4 1295.38 132.597   2
   2   0  -3 6.85499 51.5243   2
   2   0  -2 329472. 1826.85   3
   2   0  -1 10.1226 43.9390   3
   2   0   0 574468. 2485.38   3
   2   0   0 575160. 2558.30   4
  -2   0  -1-3.54628 57.0291   2
  -2   0  -2 68026.3 931.168   2
  -2   0  -3 35.5324 108.769   2
   2   0   3 132.864 112.646   5
  -2   0  -4 36837.2 854.290   2
   2   0   4 37021.7 617.602   5
  -2   0  -5 119.199 131.056   2
  -2   0  -6 96675.0 1617.62   2
  -2   0  -7-69.7493 143.388   2
  -2   0  -8 674.977 202.600   2
  -2   0  -9-128.246 179.140   2
  -2   0 -10 6139.42 551.226   2
  -2   0 -11-186.309 204.937   2
  -2   0 -12 37078.7 1394.14   2
  -2   0 -13 26.8605 207.460   2
  -2   0 -14 12941.9 942.402   2
  -2   0 -15-372.627 241.148   2
  -2   0 -16 6124.66 431.870   6
  -2   0 -16 6164.28 733.017   2
  -2   0 -17-21.2566 165.657   6
  -2   0 -17 45.0984 302.386   2
  -2   0 -18 1172.46 253.066   6
  -2   0 -18 1292.30 414.437   2
  -2   0 -19-11.1221 204.338   6
  -2   0 -20 39523.2 1149.61   6
  -2   0 -21 65.5647 191.318   6
  -2   0 -22 561.152 250.575   6
  -2   0 -23-67.4302 182.529   6
  -2   0 -24 16334.3 706.819   6
  -2   0 -25-108.699 168.145   6
  -2   0 -26 6347.44 395.862   6
  -2   0 -27 90.4226 123.289   6
   2   1 -30 190.997 103.199   6
   2   1 -29 1035.83 187.423   6
   2  -1 -29 1918.48 224.731   6
   2  -1 -28 71.5454 128.110   6
   2   1 -28 259.467 142.132   6
   2  -1 -27 39.4347 154.999   6
   2   1 -27 103.224 168.345   6
   2   1 -26 933.221 208.854   6
   2  -1 -26 1203.37 236.725   6
   2   1 -25 71.9337 182.507   6
   2  -1 -25-198.526 186.995   6
   2  -1 -24 1802.08 294.911   6
   2   1 -24 1586.78 318.000   6
   2  -1 -23 5039.70 421.769   6
   2   1 -23 5222.38 454.001   6
   2  -1 -22-222.462 200.638   6
   2   1 -22 339.446 247.993   6
   2   1 -21 2083.56 316.359   6
   2  -1 -21 1474.39 285.433   6
   2   1 -21 1522.36 463.601   2
   2  -1 -20 1135.80 265.159   6
   2   1 -20 1005.51 258.766   6
   2   1 -20 899.666 414.084   2
   2  -1 -20 892.930 393.420   2
   2   1 -19 2866.33 317.943   6
   2  -1 -19 3158.66 339.219   6
   2  -1 -19 3127.18 549.325   2
   2   1 -19 3226.52 546.487   2
   2  -1 -18 2199.64 303.303   6
   2   1 -18 2219.35 281.395   6
   2   1 -18 2251.13 488.041   2
   2  -1 -18 2518.62 471.425   2
   2  -1 -17 2475.64 442.781   2
   2   1 -17 2329.73 441.366   2
   2  -1 -16 5334.11 588.441   2
   2   1 -16 6093.23 640.118   2
   2  -1 -15 1499.42 300.019   2
   2   1 -15 2050.63 375.654   2
   2   1 -14 8868.79 709.809   2
   2  -1 -14 8906.32 671.438   2
   2  -1 -13 306.083 195.230   2
   2   1 -13 805.704 278.430   2
   2   1 -12 8892.56 646.767   2
   2  -1 -12 8509.94 578.291   2
   2  -1 -11 56.9671 174.914   2
   2   1 -11 115.379 215.076   2
   2   1 -10 25450.3 961.578   2
   2  -1 -10 26524.0 914.730   2
   2   1  -9 789.297 199.451   2
   2  -1  -9 914.763 202.879   2
   2   1  -8 26561.0 869.736   2
   2  -1  -8 25501.1 793.086   2
   2   1  -7 8108.07 457.924   2
   2  -1  -7 7929.62 407.401   2
   2   1  -6 93497.1 1402.88   2
   2  -1  -6 89150.0 1211.43   2
   2   1  -5 147.928 119.940   2
   2  -1  -5 26.1468 93.3657   2
   2   1  -4 4630.30 270.734   2
   2  -1  -4 4564.00 200.024   2
   2  -1  -3 1827.07 100.557   2
   2  -1  -3 2268.52 200.319   4
   2   1  -3 1999.41 162.540   2
   2   1  -3 1906.69 170.249   3
   2   1  -2 830.710 102.907   3
   2  -1  -2 930.454 135.119   4
   2  -1  -2 962.220 95.1502   1
   2   1  -1 8909.25 264.683   3
   2  -1  -1 7518.16 194.504   3
  -2   1   0 14985.5 315.530   2
   2  -1   0 15408.7 260.648   3
   2   1   0 15558.8 398.535   3
   2   1   1 10095.6 244.349   4
  -2   1  -1 9640.08 319.019   2
  -2  -1  -2 5089.38 274.055   2
  -2   1  -2 4748.76 273.878   2
   2   1   3 1219.96 86.3911   5
   2  -1   3 1370.12 173.537   5
  -2  -1  -3 1424.67 178.319   2
  -2   1  -3 1471.29 190.658   2
   2  -1   4 1141.91 199.755   5
  -2   1  -4 1287.75 205.691   2
  -2  -1  -4 1422.17 219.636   2
  -2  -1  -5 8385.09 445.447   2
  -2   1  -5 8079.22 461.238   2
  -2  -1  -6 66777.5 1313.88   2
  -2   1  -6 62704.7 1340.17   2
  -2  -1  -7 23099.4 832.746   2
  -2   1  -7 23125.6 861.193   2
  -2  -1  -8 21358.5 855.927   2
  -2   1  -8 22376.4 899.512   2
  -2  -1  -9 493.807 236.742   2
  -2   1  -9 494.956 233.287   2
  -2  -1 -10 34326.5 1221.07   2
  -2   1 -10 35112.8 1264.36   2
  -2  -1 -11 58.1290 208.010   2
  -2   1 -11 389.457 253.593   2
  -2   1 -12 56803.5 1763.14   2
  -2  -1 -12 56676.8 1747.70   2
  -2   1 -13 6972.47 664.788   2
  -2  -1 -13 6440.24 644.202   2
  -2   1 -14 2435.54 440.604   2
  -2  -1 -14 3083.17 478.948   2
  -2  -1 -15 15608.1 1082.54   2
  -2   1 -15 16018.0 1098.84   2
  -2  -1 -16 1273.47 369.834   2
  -2   1 -16 587.778 274.686   2
  -2  -1 -16 750.386 221.705   6
  -2   1 -16 939.007 230.749   6
  -2   1 -17 30773.4 1654.75   2
  -2   1 -17 31931.6 947.797   6
  -2  -1 -17 30097.8 905.060   6
  -2   1 -18 5283.71 750.205   2
  -2   1 -18 5281.23 440.353   6
  -2  -1 -18 5172.10 420.510   6
  -2   1 -19 24097.3 1595.93   2
  -2  -1 -19 23264.5 876.908   6
  -2   1 -19 23726.9 904.562   6
  -2   1 -20 10086.8 607.733   6
  -2  -1 -20 9562.43 592.928   6
  -2   1 -21 754.895 239.668   6
  -2  -1 -21 426.508 238.564   6
  -2  -1 -22 4917.56 439.993   6
  -2   1 -22 5534.49 472.807   6
  -2  -1 -23 4018.44 372.855   6
  -2   1 -23 3951.34 416.754   6
  -2  -1 -24 74.1244 167.545   6
  -2   1 -24 15.2368 191.733   6
  -2   1 -25 18819.4 735.049   6
  -2  -1 -25 18540.8 669.473   6
  -2   1 -26 2274.84 263.820   6
  -2  -1 -26 1724.84 231.348   6
  -2   1 -27 6267.76 350.902   6
  -2  -1 -27 7735.45 363.893   6
  -2   1 -28 3933.79 244.736   6
   2   2 -30 706.345 148.287   6
   2   2 -29 488.226 157.887   6
   2  -2 -28 195.793 130.674   6
   2   2 -28 392.415 183.910   6
   2   2 -27 294.593 169.161   6
   2  -2 -27 486.347 241.600   6
   2  -2 -26 10970.6 535.639   6
   2   2 -26 10839.1 584.274   6
   2  -2 -25 1796.64 267.590   6
   2   2 -25 2061.27 337.044   6
   2   2 -24-79.7498 196.984   6
   2  -2 -24 447.884 221.489   6
   2  -2 -23 648.632 209.703   6
   2   2 -23 786.945 233.253   6
   2  -2 -22 2295.43 341.786   6
   2   2 -22 2771.63 352.434   6
   2   2 -21 116.498 320.871   2
   2   2 -21 243.741 236.100   6
   2  -2 -21 49.3797 189.472   6
   2   2 -20 38751.2 1092.50   6
   2  -2 -20 36849.7 1016.80   6
   2   2 -20 37189.7 1834.28   2
   2  -2 -19 8926.91 507.510   6
   2   2 -19 9236.06 530.714   6
   2   2 -19 9867.52 910.353   2
   2  -2 -18 88829.7 1513.72   6
   2   2 -18 90031.1 1572.44   6
   2  -2 -18 88752.9 2579.28   2
   2   2 -18 92598.6 2716.31   2
   2   2 -17 1607.92 403.891   2
   2  -2 -17 1371.82 355.276   2
   2   2 -16 103731. 2669.47   2
   2  -2 -16 98138.9 2460.17   2
   2   2 -15 15900.4 1000.67   2
   2  -2 -15 14712.5 906.642   2
   2   2 -14 13849.2 897.596   2
   2  -2 -14 14012.1 832.286   2
   2   2 -13 28688.3 1257.51   2
   2  -2 -13 28107.4 1090.13   2
   2   2 -12 1999.49 357.814   2
   2  -2 -12 1717.70 250.183   4
   2  -2 -12 1496.95 293.763   2
   2   2 -11 2410.07 366.895   2
   2  -2 -11 2609.30 312.318   4
   2  -2 -11 2337.35 319.061   2
   2   2 -10 18658.0 869.330   2
   2  -2 -10 18998.6 691.556   4
   2  -2 -10 19385.2 743.284   2
   2   2  -9 6092.33 478.920   2
   2  -2  -9 6504.72 405.909   4
   2  -2  -9 7177.08 429.335   2
   2   2  -8 13496.6 647.879   2
   2  -2  -8 14097.0 555.135   4
   2  -2  -8 13267.0 534.412   2
   2   2  -7 42270.2 1081.95   2
   2  -2  -7 43930.7 918.382   4
   2  -2  -7 42778.7 861.184   2
   2   2  -6 4019.79 338.906   2
   2  -2  -6 4093.89 301.300   4
   2  -2  -6 3549.12 243.572   2
   2   2  -5 5171.44 341.287   2
   2  -2  -5 4440.24 229.764   2
   2  -2  -5 5039.83 304.986   4
   2   2  -4 815687. 4265.85   2
   2  -2  -4 806042. 3967.76   4
   2  -2  -3 720.152 139.063   1
   2   2  -3 575.526 156.177   3
   2   2  -3 657.196 147.869   2
   2  -2  -2 278159. 1950.43   1
   2   2  -2 273803. 1833.52   3
  -2  -2   1 1492.01 113.484   1
  -2   2   1 1201.94 89.0269   2
   2   2  -1 1430.76 136.303   3
  -2   2   0 843187. 3451.74   2
   2   2   0 853095. 3809.64   3
  -2   2  -1 18476.1 486.112   2
   2   2   1 18867.8 505.744   3
   2  -2   2 358944. 2544.13   5
  -2   2  -2 361132. 2524.70   2
   2  -2   3 87185.0 1227.79   5
  -2   2  -3 85607.3 1300.34   2
   2  -2   4 60931.9 1101.78   5
  -2   2  -4 59610.3 1166.55   2
  -2  -2  -5 40259.6 978.149   2
   2  -2   5 41800.3 953.026   5
  -2   2  -5 39403.3 1018.49   2
  -2  -2  -6 282.796 165.448   2
  -2   2  -6 188.302 154.150   2
  -2  -2  -7 5005.21 424.187   2
  -2   2  -7 4882.36 436.582   2
  -2  -2  -8 175751. 2532.00   2
  -2   2  -8 175353. 2602.16   2
  -2  -2  -9 31328.2 1125.85   2
  -2   2  -9 30709.2 1157.47   2
  -2  -2 -10 7595.04 608.867   2
  -2   2 -10 7154.36 593.450   2
  -2  -2 -11 42193.0 1439.59   2
  -2   2 -11 42554.6 1486.06   2
  -2   2 -12 589.447 262.186   2
  -2  -2 -12 440.189 255.905   2
  -2   2 -13 5293.62 585.565   2
  -2  -2 -13 5641.64 620.209   2
  -2   2 -14 7169.10 718.971   2
  -2  -2 -14 6516.13 683.863   2
  -2   2 -15 4817.44 604.079   2
  -2   2 -16-75.8855 223.880   2
  -2  -2 -16 50.1956 178.836   6
  -2   2 -16 140.498 201.109   6
  -2   2 -17 1506.18 378.753   2
  -2  -2 -17 1290.12 237.349   6
  -2   2 -17 1695.78 258.897   6
  -2   2 -18 15072.6 1202.51   2
  -2  -2 -18 13925.7 678.761   6
  -2   2 -18 15486.1 718.294   6
  -2   2 -19 10449.0 1020.56   2
  -2  -2 -19 9769.53 575.100   6
  -2   2 -19 10545.4 601.253   6
  -2  -2 -20 275.513 220.283   6
  -2   2 -20 171.389 225.795   6
  -2  -2 -21 756.135 246.034   6
  -2   2 -21 1081.21 263.051   6
  -2   2 -22 286.391 234.303   6
  -2  -2 -22 13.4184 209.483   6
  -2  -2 -23 67.0503 167.121   6
  -2   2 -23-12.6728 193.087   6
  -2  -2 -24 16205.7 654.915   6
  -2   2 -24 18093.2 763.986   6
  -2  -2 -25 2926.67 369.519   6
  -2   2 -25 866.011 213.297   6
  -2   2 -26 2216.95 277.814   6
  -2  -2 -26 2231.57 248.784   6
  -2   2 -27 1559.93 204.779   6
  -2   2 -28 3658.79 239.698   6
   2   3 -30 113.149 107.432   6
   2   3 -29 3805.50 291.296   6
   2   3 -28 4202.84 335.522   6
   2   3 -27 4721.86 396.466   6
   2   3 -26-123.463 168.717   6
   2  -3 -26-19.6617 147.192   6
   2   3 -25 8146.50 538.429   6
   2  -3 -25 7381.96 440.795   6
   2  -3 -24 4658.99 382.994   6
   2   3 -24 4931.80 429.231   6
   2   3 -23 4643.64 415.969   6
   2  -3 -23 4699.78 398.488   6
   2  -3 -22-321.311 219.541   6
   2   3 -22-70.5989 198.024   6
   2   3 -21 60687.9 1423.51   6
   2  -3 -21 60511.6 1304.70   6
   2   3 -21 61425.1 2448.89   2
   2   3 -20 8650.07 535.591   6
   2  -3 -20 7549.04 494.033   6
   2   3 -20 8338.60 925.924   2
   2  -3 -19 62721.4 1301.09   6
   2   3 -19 64256.2 1379.08   6
   2   3 -19 66025.3 2420.00   2
   2  -3 -18 557.982 220.038   6
   2   3 -18 482.128 181.982   6
   2   3 -18 755.185 249.211   2
   2   3 -17 15819.2 1126.90   2
   2   3 -17 15350.8 636.397   6
   2   3 -16 4341.77 587.244   2
   2  -3 -15 30027.5 1276.18   2
   2   3 -15 31205.5 1445.87   2
   2  -3 -14 91398.6 2110.91   2
   2   3 -14 98967.2 2492.42   2
   2  -3 -13 5656.37 517.568   2
   2   3 -13 5619.22 576.666   2
   2  -3 -12 5203.00 453.465   2
   2   3 -12 5087.46 544.324   2
   2  -3 -11 1990.61 295.609   2
   2   3 -11 2529.47 377.732   2
   2  -3 -10 50405.1 1218.55   2
   2   3 -10 52753.8 1487.93   2
   2  -3  -9 152.154 142.850   2
   2   3  -9 21.7074 170.547   2
   2  -3  -8 142691. 1775.10   2
   2   3  -8 141332. 2204.49   2
   2  -3  -7 30284.5 738.300   2
   2   3  -7 32408.2 998.772   2
   2   3  -6 92510.0 1595.55   2
   2   3  -5 5129.62 375.938   2
   2   3  -4 33245.4 867.574   2
   2   3  -4 32812.8 751.289   3
   2  -3  -4 31601.6 815.718   1
   2   3  -3 35157.4 745.313   3
   2  -3  -3 37052.1 827.012   1
   2   3  -2 3125.56 238.043   3
   2  -3  -2 3472.11 268.873   1
  -2   3   1 526415. 2512.24   2
  -2  -3   1 525770. 2826.30   1
   2   3  -1 524853. 2880.00   3
  -2   3   0 6353.93 291.135   2
  -2  -3   0 6491.69 322.590   1
   2   3   0 6914.18 336.878   3
  -2   3  -1 131946. 1424.26   2
   2   3   1 129310. 1468.02   3
  -2   3  -2 8344.36 419.779   2
   2  -3   3 103632. 1509.88   5
  -2   3  -3 104727. 1542.42   2
   2  -3   4 796.919 193.536   5
  -2   3  -4 651.499 174.928   2
   2  -3   5 10454.2 535.581   5
  -2   3  -5 9752.52 549.681   2
  -2   3  -6 42102.7 1176.60   2
  -2   3  -7 4227.48 421.085   2
  -2   3  -8 43051.2 1360.03   2
  -2   3  -9 130.243 198.084   2
  -2   3 -10 14186.6 859.568   2
  -2   3 -11 355.564 218.948   2
  -2   3 -12 9333.71 770.537   2
  -2   3 -13 576.651 231.996   2
  -2   3 -14 1218.19 368.449   2
  -2   3 -15 129.986 206.701   2
  -2   3 -15 191.607 172.532   6
  -2   3 -16 261.197 275.078   2
  -2   3 -16 343.509 201.725   6
  -2  -3 -16 398.897 214.103   6
  -2   3 -17 1077.52 413.254   2
  -2  -3 -17 1068.21 242.031   6
  -2   3 -17 1004.68 228.280   6
  -2   3 -18 3133.63 584.463   2
  -2  -3 -18 2612.76 339.363   6
  -2   3 -18 2914.70 333.160   6
  -2   3 -19 1779.98 494.101   2
  -2  -3 -19 1834.43 292.548   6
  -2   3 -19 1905.76 325.812   6
  -2  -3 -20-65.5559 184.459   6
  -2   3 -20 331.614 247.234   6
  -2  -3 -21 22589.9 800.484   6
  -2   3 -21 24688.2 944.967   6
  -2  -3 -22 160.173 164.634   6
  -2   3 -22 312.948 238.871   6
  -2   3 -23 19870.4 829.828   6
  -2  -3 -23 18208.5 690.200   6
  -2   3 -24 175.826 188.836   6
  -2   3 -25 11716.2 600.730   6
  -2   3 -26-7.69068 157.696   6
  -2   3 -27 8336.79 412.188   6
  -2   3 -28 3825.61 249.756   6
   2   4 -30-172.544 120.939   6
   2   4 -29 312.839 133.462   6
   2   4 -28 12659.1 543.615   6
   2   4 -27 1491.79 226.871   6
   2   4 -26 5869.13 438.922   6
   2   4 -25 469.835 206.442   6
   2   4 -24 16210.8 740.416   6
   2   4 -23 7874.81 530.650   6
   2   4 -22 5497.12 456.876   6
   2   4 -21 945.795 239.605   6
   2   4 -21 1256.60 434.803   2
   2   4 -20 2931.48 332.309   6
   2   4 -20 3162.02 600.109   2
   2   4 -19 3063.21 343.934   6
   2   4 -19 2830.89 554.449   2
   2   4 -18 13006.2 1078.81   2
   2   4 -18 12723.1 612.098   6
   2   4 -17 4234.30 608.759   2
   2   4 -17 3773.72 360.934   6
   2   4 -16 571.862 306.412   2
   2   4 -15 143.015 232.736   2
   2   4 -14 28238.5 1368.30   2
   2   4 -13 9865.51 789.452   2
   2   4 -12 24503.8 1170.05   2
   2   4 -11 10610.4 745.579   2
   2   4 -10 12937.7 793.190   2
   2   4  -9 14153.7 796.405   2
   2   4  -8 176451. 2619.69   2
   2   4  -7 16528.4 772.230   2
   2   4  -6 81088.6 1614.52   2
   2   4  -5 8976.92 534.119   2
   2  -4  -5 8316.37 499.111   1
   2   4  -4 27200.9 737.073   3
   2   4  -4 27425.1 863.507   2
   2  -4  -4 27779.2 825.225   1
   2   4  -3 135052. 1515.79   3
   2  -4  -3 136563. 1777.82   1
   2   4  -2 21251.8 592.736   3
   2  -4  -2 23429.7 720.355   1
  -2   4   1 5788.26 180.173   3
   2   4  -1 6051.56 330.509   3
  -2   4   1 5275.33 291.967   2
  -2   4   0 117962. 1389.83   2
   2   4   0 121508. 1474.31   3
  -2  -4   0 120091. 1523.57   1
  -2   4  -1 39550.3 871.186   2
   2   4   1 38982.5 866.600   3
  -2  -4  -1 37163.8 903.859   1
  -2   4  -2 235.186 134.293   2
   2   4   2 143.605 149.056   3
   2  -4   3 25069.8 833.347   5
  -2   4  -3 24588.2 797.859   2
   2  -4   4 33060.1 985.114   5
  -2   4  -4 32156.5 962.781   2
   2  -4   5 29869.2 965.041   5
  -2   4  -5 29124.0 961.568   2
  -2   4  -6 16646.5 801.256   2
  -2   4  -7 26028.2 1026.03   2
  -2   4  -8 21725.1 993.589   2
  -2   4  -9 3876.57 494.775   2
  -2   4 -10 15876.2 946.310   2
  -2   4 -11 1713.48 370.780   2
  -2   4 -12 137.280 212.886   2
  -2   4 -13 13687.8 969.870   2
  -2   4 -14 1643.42 393.833   2
  -2   4 -15 6767.86 747.568   2
  -2   4 -15 6625.39 446.314   6
  -2   4 -16 2049.27 496.616   2
  -2   4 -16 1828.67 268.287   6
  -2   4 -17 29807.4 1665.85   2
  -2   4 -17 30165.2 946.611   6
  -2   4 -18 1493.60 462.104   2
  -2   4 -18 1410.71 277.286   6
  -2   4 -19 12251.8 1133.64   2
  -2   4 -19 11580.7 634.826   6
  -2   4 -20 91.6797 206.321   6
  -2   4 -21 8497.58 553.554   6
  -2   4 -22 12110.3 656.506   6
  -2   4 -23 164.070 211.730   6
  -2   4 -24 307.239 180.577   6
  -2   4 -25 2351.66 302.314   6
  -2   4 -26 353.045 172.567   6
  -2   4 -27 8514.97 404.893   6
  -2   4 -28 34.0098 93.0506   6
   2   5 -30 3748.90 227.333   6
   2   5 -29 8278.41 378.700   6
   2   5 -28 943.961 198.625   6
   2   5 -27 6699.24 418.074   6
   2   5 -26 72.6230 174.199   6
   2   5 -25 9858.17 555.267   6
   2   5 -24 109.221 226.351   6
   2   5 -23 15795.0 718.397   6
   2   5 -22 24479.8 902.730   6
   2   5 -21 24926.1 895.971   6
   2   5 -20 13958.6 1196.83   2
   2   5 -20 13523.6 667.072   6
   2   5 -19 24822.7 873.844   6
   2   5 -19 24364.4 1544.00   2
   2   5 -18 946.429 353.386   2
   2  -5 -18 865.722 257.859  10
   2   5 -18 1030.46 271.135   6
   2   5 -17 2879.63 544.128   2
   2   5 -17 3294.76 341.147   6
   2  -5 -17 3004.52 346.835  10
   2   5 -16 6839.55 768.578   2
   2   5 -16 6788.17 431.305   6
   2   5 -15 15499.7 1082.74   2
   2   5 -14 15954.6 1066.06   2
   2   5 -13 1502.68 345.341   2
   2   5 -12 2485.14 423.592   2
   2   5 -11 525.629 282.706   2
   2   5 -10 72280.7 1952.72   2
   2   5  -9 27228.1 1139.72   2
   2   5  -8 52849.9 1515.32   2
   2   5  -7 473.928 191.320   2
   2  -5  -6 14403.4 729.428   1
   2   5  -6 16436.3 786.944   2
   2  -5  -5 19673.1 803.201   1
   2   5  -5 19479.3 818.691   2
   2  -5  -4 31415.3 967.734   1
   2   5  -4 30299.0 989.776   2
   2   5  -4 31444.9 812.093   3
   2  -5  -3 4193.66 382.312   1
   2   5  -3 4760.45 324.891   3
  -2   5   2 89805.0 942.647   3
   2   5  -2 87922.5 1254.23   3
   2  -5  -1 29722.8 860.813   5
  -2   5   1 27436.3 713.613   2
  -2   5   1 26406.7 419.680   3
   2   5  -1 28637.8 712.318   3
   2  -5   0 115677. 1768.12   5
  -2  -5   0 113926. 1640.66   1
  -2   5   0 110474. 1509.10   2
   2   5   0 112059. 1473.75   3
  -2  -5  -1 24863.3 800.591   1
  -2   5  -1 23621.4 725.626   2
   2   5   1 24041.1 711.462   3
   2  -5   2 27636.3 918.785   5
  -2  -5  -2 27488.6 868.287   1
  -2   5  -2 26472.1 839.618   2
   2   5   2 27050.8 795.931   3
   2  -5   3 275.591 185.534   5
  -2   5  -3 487.472 198.466   2
   2   5   3 863.807 207.273   3
  -2   5  -4 149875. 2234.84   2
   2  -5   4 147485. 2233.81   5
  -2   5  -5 471.022 214.281   2
  -2   5  -6 4919.77 462.255   2
  -2   5  -7 7484.02 615.241   2
  -2   5  -8 3600.76 450.437   2
  -2   5  -9 12788.9 844.114   2
  -2   5 -10 7643.85 698.575   2
  -2   5 -11 34656.6 1488.22   2
  -2   5 -12 1965.78 401.246   2
  -2   5 -13 3511.46 528.926   2
  -2   5 -14 31.6519 273.324   2
  -2   5 -14 512.905 172.353   6
  -2   5 -15 472.188 285.622   2
  -2  -5 -15 418.499 202.820  10
  -2   5 -15 538.798 181.969   6
  -2   5 -16 8068.90 862.181   2
  -2  -5 -16 7207.51 493.455  10
  -2   5 -16 7927.09 487.951   6
  -2   5 -17 2384.74 541.379   2
  -2  -5 -17 1879.86 324.988  10
  -2   5 -17 1976.49 294.414   6
  -2   5 -18 3469.73 375.004   6
  -2   5 -18 3670.48 666.199   2
  -2   5 -19 7382.38 514.407   6
  -2   5 -20 3277.38 373.293   6
  -2   5 -21 1136.28 283.473   6
  -2   5 -22 181.731 207.095   6
  -2   5 -23 3083.78 364.628   6
  -2   5 -24 417.991 195.534   6
  -2   5 -25 4770.45 366.624   6
  -2   5 -26 152.499 134.587   6
  -2   5 -27 1901.99 219.978   6
  -2   5 -28 40.1269 88.9635   6
   2   6 -29-186.730 114.464   6
   2   6 -28 3.67004 128.964   6
   2   6 -27 75.8713 145.811   6
   2   6 -26 5809.21 401.047   6
   2   6 -25-46.4198 169.998   6
   2   6 -24 9254.87 542.909   6
   2   6 -23 1976.85 303.617   6
   2   6 -22 19609.0 799.317   6
   2   6 -21 6899.03 501.308   6
   2   6 -20 3928.41 382.606   6
   2  -6 -20 3578.98 401.774  10
   2   6 -20 3072.77 617.441   2
   2   6 -19 1332.73 276.960   6
   2  -6 -19 1640.64 315.855  10
   2   6 -19 983.446 347.576   2
   2   6 -18 7109.28 475.938   6
   2  -6 -18 7279.81 534.641  10
   2   6 -18 7587.06 850.898   2
   2  -6 -17 9741.30 625.195  11
   2   6 -17 9771.69 537.232   6
   2  -6 -17 8967.54 556.577  10
   2   6 -17 9718.76 952.208   2
   2  -6 -16 28787.0 974.586  11
   2   6 -16 26842.6 1561.96   2
   2  -6 -16 26577.7 889.667  10
   2   6 -16 26538.8 822.858   6
   2   6 -15 14675.9 1103.00   2
   2   6 -14 12515.5 976.437   2
   2   6 -13 2723.38 453.195   2
   2   6 -12 56575.8 1927.01   2
   2   6 -11 23684.4 1219.07   2
   2   6 -10 13291.8 895.171   2
   2   6  -9 17176.2 963.414   2
   2  -6  -9 15772.5 935.392   1
   2  -6  -8 42020.7 1397.35   1
   2   6  -8 41206.7 1419.62   2
   2  -6  -8 43039.2 948.607   5
   2  -6  -7 1005.57 281.563   1
   2   6  -7 659.093 244.195   2
   2  -6  -7 1164.68 233.372   5
   2  -6  -6 18798.6 896.246   1
   2  -6  -6 19275.4 685.046   5
   2   6  -6 18935.5 911.646   2
   2  -6  -5 12234.2 704.287   1
   2  -6  -5 13222.2 592.472   5
   2   6  -5 12760.7 712.266   2
   2   6  -4 828.265 231.693   2
   2   6  -4 920.429 195.339   3
   2  -6  -4 691.444 210.464   1
   2  -6  -4 557.320 192.989   5
   2  -6  -3 1280.41 251.454   1
   2  -6  -3 1634.28 271.269   5
  -2   6   3 1540.75 167.044   3
   2   6  -3 1341.87 206.544   3
   2   6  -3 1194.71 253.016   2
   2  -6  -2 73254.2 1427.40   5
   2   6  -2 71756.5 1216.96   3
  -2   6   2 72849.8 937.004   3
  -2   6   1 270.375 71.1192   3
   2   6  -1 195.194 152.180   3
  -2   6   1 325.713 142.132   2
   2  -6  -1 368.157 206.008   5
   2  -6   0 114104. 1857.61   5
  -2   6   0 110858. 1659.31   2
   2   6   0 112473. 1550.44   3
   2   6   1 2677.18 268.007   3
  -2  -6  -1 2443.79 294.483   1
   2  -6   1 2285.82 303.613   5
  -2   6  -1 2316.72 281.534   2
   2   6   2 55584.9 1221.21   3
  -2  -6  -2 56138.1 1330.27   1
   2  -6   2 55787.8 1401.54   5
  -2   6  -2 55400.2 1296.29   2
   2   6   3 52659.8 1222.75   3
  -2  -6  -3 51943.9 1367.90   1
   2  -6   3 52159.1 1390.47   5
  -2   6  -3 52099.8 1306.48   2
   2   6   4 105296. 1770.81   3
  -2  -6  -4 104461. 1982.61   1
   2  -6   4 103697. 2008.73   5
  -2   6  -4 102908. 1951.31   2
   2   6   5 6.20374 191.165   3
  -2   6  -5-76.9635 177.340   2
  -2   6  -6 22881.3 1011.96   2
  -2   6  -7 21156.6 1007.77   2
  -2   6  -8 1183.40 324.425   2
  -2   6  -9 14694.0 930.838   2
  -2   6 -10 624.176 234.898   2
  -2   6 -11 29916.6 1442.26   2
  -2   6 -12 5977.23 674.223   2
  -2   6 -13 5099.04 649.425   2
  -2   6 -14 526.501 319.248   2
  -2   6 -14 614.321 193.165   6
  -2   6 -15 719.289 271.587   2
  -2  -6 -15 997.776 284.183  10
  -2   6 -15 982.302 222.486   6
  -2   6 -16 249.528 245.107   2
  -2  -6 -16 437.506 243.699  10
  -2   6 -16 682.094 227.048   6
  -2   6 -17-36.2661 286.292   2
  -2  -6 -17 75.5408 230.768  10
  -2   6 -17-174.980 190.404   6
  -2  -6 -18 10144.9 631.043  10
  -2   6 -18 10745.1 593.520   6
  -2   6 -18 9712.57 1007.17   2
   2   6  18 10951.9 1045.60   3
  -2  -6 -19 12161.7 690.214  10
  -2   6 -19 13201.7 673.360   6
  -2   6 -20 6561.67 499.306   6
  -2   6 -21 2491.14 331.540   6
  -2   6 -22 17856.1 769.483   6
  -2   6 -23 857.575 238.785   6
  -2   6 -24 7398.27 460.041   6
  -2   6 -25 1147.08 233.864   6
  -2   6 -26 14143.6 528.797   6
  -2   6 -27 5057.88 292.745   6
   2   7 -29 569.309 124.546   6
   2   7 -28 1306.73 181.735   6
   2   7 -27 825.715 178.640   6
   2   7 -26 1796.74 243.454   6
   2   7 -25 4983.65 385.001   6
   2   7 -24 8370.05 507.457   6
   2   7 -23 2118.65 299.148   6
   2   7 -22 29956.6 972.191   6
   2  -7 -22 28259.0 970.247  10
   2   7 -21 796.410 228.282   6
   2  -7 -21 1100.75 299.540  10
   2   7 -20 3841.08 396.157   6
   2  -7 -20 4450.29 467.412  10
   2   7 -19 1672.11 469.934   2
   2  -7 -19 1283.92 458.163   1
   2  -7 -19 1321.30 285.052  10
   2   7 -19 1818.39 291.133   6
   2  -7 -18 2581.55 346.065  10
   2   7 -18 2784.49 337.422   6
   2  -7 -18 2467.08 587.622   1
   2   7 -18 2580.74 563.258   2
   2  -7 -18 2601.23 396.715  11
   2  -7 -17 2348.31 361.618  10
   2   7 -17 2433.09 314.045   6
   2   7 -17 2882.16 588.645   2
   2  -7 -17 2642.26 580.580   1
   2  -7 -17 2531.83 399.750  11
   2  -7 -16 1930.58 323.646  10
   2   7 -16 1520.47 230.880   6
   2  -7 -16 1786.24 312.024  11
   2   7 -16 1974.38 486.905   2
   2  -7 -16 1589.19 473.505   1
   2  -7 -15 4639.31 689.947   1
   2  -7 -15 5250.10 467.747  11
   2  -7 -15 5628.25 472.141  10
   2   7 -15 4903.56 362.690   6
   2   7 -15 5550.21 702.749   2
   2   7 -14 55278.0 2139.32   2
   2  -7 -14 53731.0 2159.39   1
   2   7 -13 2078.87 462.939   2
   2  -7 -13 1770.67 417.701   1
   2   7 -12 62275.5 2116.80   2
   2  -7 -12 61179.1 2113.31   1
   2   7 -11 1931.42 415.872   2
   2  -7 -11 1852.70 415.946   1
   2   7 -10 72761.2 2126.55   2
   2  -7 -10 74138.2 2096.74   1
   2   7  -9 6570.18 643.655   2
   2  -7  -9 7410.74 661.481   1
   2  -7  -8 648.920 289.999   1
   2   7  -8 901.092 295.209   2
   2  -7  -8 1075.53 216.923   5
   2  -7  -7 2184.57 387.483   1
   2   7  -7 2126.69 373.757   2
   2  -7  -7 2302.95 315.358   5
   2   7  -6 15406.3 907.328   2
   2  -7  -6 14402.8 849.215   1
   2  -7  -6 15092.3 671.581   5
   2   7  -5 47926.9 1485.89   2
   2  -7  -5 48682.6 1194.55   5
   2  -7  -5 46981.4 1443.01   1
   2  -7  -4 31943.6 1145.91   1
  -2   7   4 34397.4 824.184   3
   2  -7  -4 33781.9 1025.17   5
   2   7  -4 33417.6 918.003   3
   2   7  -4 34453.2 1213.05   2
  -2   7   3 838.865 150.511   3
   2  -7  -3 656.453 254.644   5
   2   7  -3 835.457 237.975   2
   2   7  -3 876.173 219.350   3
  -2   7   2 30766.4 630.164   3
   2  -7  -2 29805.7 1021.66   5
   2   7  -2 31391.2 867.763   3
  -2   7   2 30488.3 890.806   2
  -2   7   1 119114. 1065.22   3
   2   7  -1 121592. 1654.41   3
  -2   7   1 121615. 1817.37   2
   2   7   0 32753.0 898.304   3
   2  -7   0 34863.0 1126.19   5
  -2   7   0 32343.7 987.805   2
   2  -7   1 30303.2 1103.61   5
  -2  -7  -1 29617.2 1029.37   1
   2   7   1 29129.1 880.013   3
  -2   7  -1 29791.4 984.449   2
   2  -7   2 45529.7 1373.02   5
  -2  -7  -2 45293.7 1320.74   1
   2   7   2 44809.3 1146.52   3
  -2   7  -2 44271.5 1262.25   2
   2  -7   3 48197.0 1436.37   5
  -2  -7  -3 46880.6 1396.99   1
   2   7   3 48580.6 1246.60   3
  -2   7  -3 45621.0 1309.46   2
  -2  -7  -4 36184.0 1286.34   1
   2   7   4 37393.2 1135.07   3
  -2   7  -4 35778.7 1209.94   2
  -2  -7  -5 53181.9 1567.54   1
   2   7   5 51590.3 1400.06   3
  -2   7  -5 50936.6 1537.03   2
  -2  -7  -6 13265.3 846.183   1
   2   7   6 12650.4 718.176   3
  -2   7  -6 11924.2 807.346   2
  -2  -7  -7 126666. 2634.66   1
  -2   7  -7 124340. 2569.77   2
   2   7   7 125529. 2304.40   3
  -2   7  -8 4076.79 519.960   2
   2   7   8 3392.45 426.480   3
  -2   7  -9 13950.6 932.405   2
  -2   7 -10 34476.1 1506.71   2
  -2   7 -11 23748.1 1312.97   2
  -2   7 -12 37341.3 1699.82   2
  -2   7 -13 4482.54 661.330   2
  -2  -7 -13 4060.46 419.940  12
  -2   7 -13 4466.35 360.735   6
  -2   7 -14 6532.30 787.225   2
  -2  -7 -14 6777.26 489.573  10
  -2  -7 -14 7442.79 547.270  11
  -2   7 -14 6975.10 453.596   6
  -2   7 -15 561.485 217.355   6
  -2  -7 -15 439.741 244.837  11
  -2  -7 -15 313.373 207.546  10
  -2   7 -15 259.584 279.495   2
   2   7  15 243.759 291.959   3
  -2   7 -16-145.751 171.993   6
  -2  -7 -16-437.703 281.568  11
  -2  -7 -16 168.000 238.277  10
  -2   7 -16 668.600 342.387   2
   2   7  16 515.383 336.044   3
  -2  -7 -17 760.186 261.358  10
  -2   7 -17 1170.80 233.743   6
  -2   7 -17 895.938 358.038   2
   2   7  17 1129.94 397.528   3
  -2   7 -18 5244.02 448.678   6
  -2  -7 -18 5597.31 508.662  10
  -2  -7 -19 614.285 275.953  10
  -2   7 -19 408.744 214.179   6
  -2  -7 -20-71.3644 243.036  10
  -2   7 -20-200.481 208.900   6
  -2   7 -21 3922.62 387.987   6
  -2   7 -22 6161.28 451.643   6
  -2   7 -23 941.578 209.312   6
  -2   7 -24 949.091 197.876   6
  -2   7 -25 769.059 191.003   6
  -2   7 -26 2444.18 226.421   6
  -2   7 -27 289.826 117.763   6
   2   8 -28 788.537 141.726   6
   2   8 -27 196.795 131.488   6
   2   8 -26 3021.75 280.763   6
   2   8 -25 912.232 200.001   6
   2   8 -24 12837.3 597.699   6
   2   8 -23 344.328 178.055   6
   2  -8 -23 663.604 219.592  10
   2  -8 -22 17875.9 811.620  10
   2   8 -22 19060.6 760.090   6
   2  -8 -21 981.889 301.257  10
   2   8 -21 1168.79 256.820   6
   2  -8 -20 74.8419 250.276  10
   2   8 -20 284.995 181.257   6
   2   8 -19 4836.43 400.862   6
   2  -8 -19 4773.79 474.073  10
   2  -8 -18-101.791 222.638  10
   2   8 -18 314.192 183.322   6
   2  -8 -18-230.173 260.411  11
   2   8 -18-36.4726 430.665   2
   2  -8 -18 166.362 369.355   1
   2  -8 -17 3300.56 422.692  10
   2   8 -17 3078.93 316.410   6
   2  -8 -17 3032.79 427.330  11
   2   8 -17 4277.50 715.456   2
   2  -8 -17 2965.19 679.131   1
   2  -8 -16 1953.75 344.521  10
   2   8 -16 1852.42 271.021   6
   2   8 -16 2211.43 544.270   2
   2  -8 -16 2177.66 363.535  11
   2  -8 -16 1633.30 496.315   1
   2  -8 -15 1093.78 280.341  10
   2   8 -15 1092.68 204.332   6
   2   8 -15 880.262 393.620   2
   2  -8 -15 285.693 280.177   1
   2  -8 -15 997.573 308.823  11
   2   8 -14 751.328 339.477   2
   2  -8 -14 877.600 355.086   1
   2  -8 -14 490.642 240.807  10
   2  -8 -14 374.677 237.615  11
   2  -8 -13 1940.31 472.226   1
   2   8 -13 1629.58 415.124   2
   2  -8 -12 14995.6 1114.91   1
   2   8 -12 15801.1 1138.82   2
   2  -8 -11 1650.04 421.287   1
   2   8 -11 1842.49 441.894   2
   2  -8 -10 25084.1 1312.19   1
   2   8 -10 23903.6 1276.58   2
   2  -8  -9 77880.5 2189.02   1
   2   8  -9 76730.8 2207.82   2
   2  -8  -8 4559.45 568.803   1
   2   8  -8 5514.63 614.637   2
   2   8  -7 7091.72 657.293   2
   2  -8  -7 6372.78 633.217   1
   2  -8  -7 6900.77 502.305   5
   2   8  -6 72554.2 1967.81   2
   2  -8  -6 67420.1 1908.21   1
  -2   8   6 72682.2 1452.76   3
   2  -8  -6 71033.7 1499.13   5
   2   8  -5 2894.28 443.865   2
   2  -8  -5 3514.23 423.371   5
  -2   8   5 3650.48 332.650   3
   2  -8  -5 3342.44 456.815   1
   2   8  -4 44084.3 1090.61   3
   2   8  -4 43007.9 1457.72   2
  -2   8   4 43431.7 998.494   3
   2  -8  -4 42772.1 1249.86   5
   2   8  -3 14706.3 847.052   2
   2   8  -3 14551.0 647.445   3
  -2   8   3 14170.4 527.640   3
   2  -8  -3 14478.1 767.101   5
   2   8  -2 78485.3 1422.97   3
  -2   8   2 79888.2 1559.74   2
   2  -8  -2 79829.5 1756.97   5
  -2   8   2 78122.5 1050.86   3
   2  -8  -1 105.442 270.543   5
   2   8  -1 249.836 189.852   3
  -2   8   1 239.241 189.834   2
  -2   8   0 61134.7 1451.55   2
   2   8   0 59287.1 1260.81   3
   2  -8   0 59296.7 1597.62   5
  -2   8  -1 235.223 204.515   2
   2   8   1 261.169 206.389   3
   2  -8   1 363.002 314.547   5
  -2   8  -2 4278.88 487.845   2
  -2  -8  -2 4843.01 497.951   1
   2   8   2 5369.97 445.630   3
   2  -8   2 4341.07 540.073   5
  -2   8  -3 469.347 232.217   2
   2   8   3 812.431 263.342   3
  -2  -8  -3 676.061 297.465   1
  -2   8  -4 4449.25 525.144   2
   2   8   4 5738.24 526.359   3
  -2  -8  -4 6016.39 595.631   1
  -2   8  -5 16716.2 941.411   2
   2   8   5 17599.3 878.883   3
  -2  -8  -5 17818.5 972.693   1
  -2   8  -6 2114.57 402.757   2
   2   8   6 2419.29 387.707   3
  -2  -8  -6 2343.22 429.084   1
  -2   8  -7 50550.6 1695.79   2
   2   8   7 50604.7 1566.74   3
  -2  -8  -7 51383.2 1762.09   1
  -2   8  -8 5290.54 592.856   2
   2   8   8 5735.51 569.277   3
  -2  -8  -8 5805.65 637.597   1
  -2   8  -9 10203.5 834.266   2
   2   8   9 10862.1 798.403   3
  -2  -8  -9 9865.82 866.977   1
  -2   8 -10 20582.6 1221.20   2
   2   8  10 19375.4 1087.11   3
  -2  -8 -10 19505.3 1248.91   1
  -2   8 -11 209.101 244.350   2
   2   8  11 461.674 246.755   3
  -2  -8 -11 466.663 315.681   1
  -2  -8 -12 5831.58 484.432  12
  -2  -8 -12 6270.68 787.414   1
  -2   8 -12 7053.70 806.240   2
   2   8  12 6493.58 701.195   3
  -2  -8 -13 2605.96 380.513  12
  -2   8 -13 2863.14 285.454   6
  -2  -8 -13 3190.81 416.658  11
  -2   8 -13 2646.59 514.273   2
  -2  -8 -13 2771.33 590.666   1
   2   8  13 2486.21 484.344   3
  -2   8 -14 380.705 179.308   6
  -2  -8 -14-98.3849 265.325  11
  -2  -8 -14 242.706 209.102  10
  -2  -8 -14 447.095 379.618   1
  -2   8 -14 316.862 291.814   2
   2   8  14 450.728 309.652   3
  -2   8 -15 4321.85 372.970   6
  -2  -8 -15 3372.66 422.534  11
  -2  -8 -15 3498.89 400.947  10
  -2  -8 -15 4255.45 751.633   1
  -2   8 -15 4120.07 653.282   2
   2   8  15 3943.79 643.923   3
  -2   8 -16 858.211 227.878   6
  -2  -8 -16 1099.01 307.782  11
  -2  -8 -16 681.489 258.535  10
  -2  -8 -16 439.275 349.633   1
  -2   8 -16 327.195 274.658   2
   2   8  16 1151.00 442.440   3
  -2  -8 -17 1943.79 328.517  11
  -2  -8 -17 1931.58 327.663  10
  -2   8 -17 2312.87 314.215   6
  -2  -8 -18-32.0010 227.537  10
  -2   8 -18 107.355 203.520   6
  -2   8 -19 11255.8 595.162   6
  -2  -8 -19 10448.5 647.784  10
  -2   8 -20 5766.38 457.098   6
  -2  -8 -20 5879.23 510.451  10
  -2   8 -21 7409.29 493.027   6
  -2  -8 -21 6814.10 485.115  10
  -2   8 -22 2071.95 275.033   6
  -2   8 -23 1412.73 236.817   6
  -2   8 -24 16199.8 606.675   6
  -2   8 -25 1130.01 187.518   6
  -2   8 -26 3260.18 241.039   6
   2   9 -28 521.372 109.614   6
   2   9 -27 2635.23 224.211   6
   2   9 -26 23.0208 121.147   6
   2   9 -25 15438.5 586.373   6
   2   9 -24 3071.55 291.983   6
   2  -9 -24 2683.87 304.177  10
   2   9 -23 1256.60 249.340   6
   2  -9 -23 1067.50 247.780  10
   2   9 -22 19519.0 754.232   6
   2  -9 -22 17439.3 789.774  10
   2   9 -21 7453.20 485.074   6
   2  -9 -21 5690.55 468.901  10
   2   9 -20 1769.55 286.145   6
   2  -9 -20 1528.96 307.909  10
   2   9 -19 590.769 244.505   6
   2  -9 -19 597.575 279.483  10
   2  -9 -18 636.736 308.066  10
   2   9 -18 249.903 198.070   6
   2   9 -18 199.476 358.620   2
   2  -9 -18-368.101 437.131   1
   2  -9 -18 454.235 305.097  11
  -2   9  18-398.527 434.712   3
   2   9 -17 294.874 209.298   6
   2  -9 -17-86.5041 366.526   1
   2   9 -17 407.609 335.227   2
   2  -9 -17 268.878 228.285  10
   2  -9 -17 657.376 336.209  11
   2  -9 -16 6721.03 569.378  11
   2  -9 -16 6113.83 512.281  10
   2  -9 -16 5704.08 840.502   1
   2   9 -16 5777.82 824.271   2
   2   9 -16 6230.75 426.212   6
   2  -9 -15 3278.78 368.111  10
   2   9 -15 3336.39 326.151   6
   2   9 -15 3516.60 661.356   2
   2  -9 -15 3523.81 696.290   1
   2  -9 -15 3391.53 453.684  11
   2   9 -14 4903.78 716.574   2
   2   9 -14 4249.41 320.488   6
   2  -9 -14 4770.81 702.525   1
   2  -9 -14 3481.54 418.735  11
   2  -9 -14 4527.61 463.220  10
   2   9 -13 3151.46 574.000   2
   2  -9 -13 1999.16 523.198   1
   2  -9 -13 2706.14 429.245  11
   2  -9 -13 2358.82 309.061  10
   2   9 -12 320.346 287.965   2
   2  -9 -12-98.3529 256.710   1
   2   9 -11 265.486 269.313   2
   2  -9 -11 430.395 311.136   1
   2   9 -10 15477.9 1099.04   2
   2  -9 -10 15720.4 1098.15   1
   2   9  -9-49.6854 222.682   2
  -2   9   9 97.9442 209.611   3
   2  -9  -9 132.021 238.171   1
   2   9  -8 4242.90 595.234   2
  -2   9   8 4478.62 436.018   3
   2  -9  -8 3841.44 542.258   1
   2   9  -7 15549.0 1020.25   2
   2  -9  -7 15897.6 1014.28   1
  -2   9   7 17266.4 790.749   3
   2  -9  -7 14977.7 746.662   5
   2   9  -6 77904.0 2192.83   2
   2  -9  -6 79091.8 1697.99   5
  -2   9   6 80371.4 1617.03   3
   2  -9  -6 77142.4 2128.23   1
  -2   9   5 12767.4 622.858   3
   2   9  -5 12620.6 864.201   2
   2  -9  -5 12727.9 738.069   5
   2   9  -4 82236.9 2112.61   2
   2   9  -4 83767.8 1549.93   3
   2  -9  -4 82082.6 1827.58   5
   2   9  -3 12847.5 864.424   2
  -2   9   3 12953.9 696.732   2
   2   9  -3 13942.7 674.960   3
   2  -9  -3 13384.0 799.470   5
  -2   9   2 43298.6 1252.06   2
   2   9  -2 45498.3 1148.06   3
   2   9  -2 45075.2 1537.91   2
   2  -9  -2 43496.8 1417.38   5
  -2   9   1 20318.7 898.269   2
   2   9  -1 22159.3 818.558   3
   2  -9  -1 21664.4 1023.44   5
   2   9   0 17350.5 720.458   3
  -2   9   0 16534.3 844.523   2
   2  -9   0 17389.3 972.055   5
  -2   9  -1 52.4821 179.433   2
   2  -9   1 111.200 275.489   5
   2   9   1 179.886 180.350   3
  -2   9  -2 26287.8 1117.91   2
   2   9   2 25877.4 950.093   3
  -2   9  -3 69018.2 1828.63   2
  -2  -9  -3 67338.0 1904.85   1
   2   9   3 72316.3 1635.31   3
  -2   9  -4 14780.7 901.537   2
  -2  -9  -4 16011.3 970.683   1
   2   9   4 15870.8 824.590   3
  -2   9  -5 6308.97 629.586   2
  -2  -9  -5 6130.77 638.167   1
   2   9   5 6226.58 554.996   3
  -2   9  -6 8390.15 751.317   2
  -2  -9  -6 10004.1 826.834   1
   2   9   6 9407.08 698.876   3
  -2   9  -7-37.4208 198.766   2
  -2  -9  -7 75.0577 240.681   1
   2   9   7-178.905 229.402   3
  -2   9  -8 2287.86 428.639   2
  -2  -9  -8 1937.31 455.491   1
   2   9   8 2202.88 397.922   3
  -2   9  -9 79.7461 205.279   2
  -2  -9  -9 221.730 259.163   1
   2   9   9-141.927 216.288   3
  -2   9 -10 5823.33 696.887   2
  -2  -9 -10 6625.95 779.454   1
   2   9  10 5747.87 657.965   3
  -2  -9 -11 431.359 260.067  12
  -2  -9 -11-5.33839 253.058   1
  -2   9 -11 200.169 278.501   2
  -2  -9 -11-22.5566 237.199  11
   2   9  11 556.051 315.197   3
   2   9  12 16311.1 1127.80   3
  -2  -9 -12 15669.7 766.576  12
  -2  -9 -12 15085.8 733.608  10
  -2   9 -12 15653.0 1194.39   2
  -2  -9 -12 14873.7 1254.34   1
  -2   9 -12 16843.0 627.489   6
  -2  -9 -12 16622.0 823.302  11
  -2  -9 -13-35.5475 203.770  10
   2   9  13 607.241 336.785   3
  -2   9 -13 299.706 341.091   2
  -2  -9 -13-46.0422 328.696   1
  -2  -9 -13 207.108 274.156  11
  -2   9 -13 135.519 175.482   6
  -2   9 -14 49891.5 1145.61   6
  -2  -9 -14 47518.9 1311.82  10
   2   9  14 50376.7 2110.83   3
  -2  -9 -14 49841.5 2369.90   1
  -2  -9 -14 47451.6 1383.09  11
  -2   9 -14 51097.3 2238.52   2
  -2  -9 -15 969.905 307.692  10
  -2   9 -15 1154.44 251.575   6
  -2  -9 -15 1229.52 486.221   1
  -2   9 -15 1547.03 487.860   2
  -2  -9 -15 1158.03 304.119  11
   2   9  15 1261.09 466.850   3
  -2  -9 -16 407.816 247.231  10
  -2   9 -16 73.8591 200.313   6
  -2   9 -16 240.882 310.563   2
  -2  -9 -16-387.117 346.495   1
   2   9  16-380.172 480.045   3
  -2  -9 -16 159.697 271.226  11
  -2   9 -17 4957.49 410.012   6
  -2  -9 -17 4511.87 473.816  10
  -2  -9 -17 4490.44 475.717  11
  -2  -9 -18 1574.12 333.544  10
  -2   9 -18 1632.81 273.936   6
  -2  -9 -19 2793.06 382.931  10
  -2   9 -19 4040.20 386.604   6
  -2   9 -20 860.181 229.724   6
  -2  -9 -20 837.907 260.584  10
  -2  -9 -21 10748.7 617.793  10
  -2   9 -21 11198.0 574.410   6
  -2  -9 -22 5128.32 417.906  10
  -2   9 -22 5692.64 396.141   6
  -2   9 -23 10046.7 491.550   6
  -2   9 -24 761.198 171.360   6
  -2   9 -25 11122.4 425.704   6
  -2   9 -26 986.790 146.518   6
   2  10 -27 1321.42 146.062   6
   2  10 -26 655.459 139.621   6
   2  10 -25 998.910 185.530   6
   2 -10 -24 2758.72 297.185  10
   2  10 -24 4271.88 324.075   6
   2  10 -23 248.395 184.785   6
   2 -10 -23 394.653 201.416  10
   2  10 -22 788.309 191.202   6
   2 -10 -22 699.421 259.494  10
   2  10 -21 272.829 188.761   6
   2 -10 -21 54.8064 232.583  10
   2  10 -20 1080.74 249.079   6
   2 -10 -20 1755.39 356.471  10
   2  10 -19 23.8533 167.826   6
   2 -10 -19-82.0807 232.694  10
   2 -10 -19 135.447 337.458  11
   2 -10 -18 11945.3 762.700  11
   2  10 -18 13009.7 620.853   6
   2 -10 -18 11419.4 688.028  10
   2 -10 -17 251.603 350.597  11
   2  10 -17 314.156 405.967   2
   2 -10 -17 759.215 358.368   1
   2 -10 -17-320.792 235.336  10
   2  10 -17 210.257 182.941   6
  -2  10  17 260.506 308.807   3
   2  10 -16-34.2918 177.104   6
   2  10 -16 315.686 341.280   2
   2 -10 -16-82.0140 239.843  10
   2 -10 -16-131.238 325.334   1
   2 -10 -16 116.005 285.591  11
  -2  10  16-218.209 309.073   3
   2  10 -15 1959.41 259.766   6
   2  10 -15 1277.77 464.609   2
   2 -10 -15 1538.76 316.896  10
   2 -10 -15 1138.78 433.431   1
   2 -10 -15 1456.96 394.370  11
  -2  10  15 2239.20 494.066   3
   2  10 -14 6697.16 858.057   2
   2 -10 -14 6976.34 535.421  10
   2 -10 -14 6647.73 892.654   1
   2 -10 -14 7060.56 601.989  11
  -2  10  14 6736.27 745.283   3
   2  10 -13 433.279 339.728   2
   2 -10 -13 470.737 245.284  10
   2 -10 -13 176.984 309.451   1
   2 -10 -13 268.086 259.509  11
  -2  10  13 46.2565 293.690   3
   2  10 -12 6343.49 789.788   2
   2 -10 -12 6841.87 510.380  10
   2 -10 -12 6836.20 826.640   1
   2 -10 -12 6162.63 553.719  11
  -2  10  12 7390.83 708.736   3
   2  10 -11 13176.8 1090.03   2
   2 -10 -11 13388.3 670.642  10
   2 -10 -11 12352.7 1075.61   1
   2 -10 -11 13777.0 743.740  11
  -2  10  11 13541.6 907.262   3
   2 -10 -10-47.2377 248.556   1
   2  10 -10-83.3209 241.676   2
  -2  10  10 165.602 202.723   3
   2 -10  -9 2738.39 487.201   1
   2  10  -9 2956.10 520.925   2
  -2  10   9 2667.84 385.744   3
   2 -10  -8 147.365 253.912   1
   2  10  -8 232.222 248.265   2
  -2  10   8 403.230 191.327   3
   2 -10  -7 13243.6 981.424   1
   2  10  -7 13551.3 989.920   2
   2  10  -6 8063.18 760.774   2
   2  10  -5 26183.0 1320.04   2
  -2  10   4 35802.4 1179.89   2
   2  10  -4 38010.9 1547.64   2
  -2  10   3 19943.9 912.864   2
   2  10  -3 21260.7 1147.44   2
   2  10  -2 5078.41 593.257   2
  -2  10   2 5098.71 466.559   2
  -2  10   1 690.597 254.083   2
   2  10  -1 35.7221 211.734   2
  -2  10   0 39767.6 1343.57   2
   2  10   0 39823.0 1140.70   3
  -2  10  -1 37244.6 1338.37   2
   2  10   1 36602.9 1125.54   3
  -2  10  -2 3815.97 483.264   2
   2  10   2 3599.32 398.162   3
   2  10   3 29387.4 1085.01   3
  -2  10  -3 28445.9 1267.24   2
   2  10   4 120650. 2268.35   3
  -2  10  -4 121706. 2634.91   2
  -2 -10  -4 116774. 2727.48   1
   2  10   5 1155.03 269.324   3
  -2  10  -5 1114.08 332.259   2
  -2 -10  -5 1128.09 355.332   1
   2  10   6 106479. 2354.79   3
  -2  10  -6 112254. 2713.61   2
  -2 -10  -6 110883. 2782.03   1
   2  10   7 6978.21 663.286   3
  -2  10  -7 7970.47 784.714   2
  -2 -10  -7 7063.76 766.751   1
   2  10   8 46091.4 1713.50   3
  -2  10  -8 45998.3 1836.21   2
  -2 -10  -8 47429.1 1949.72   1
  -2  10  -9 17210.5 1183.32   2
  -2 -10  -9 17246.7 1238.87   1
  -2 -10  -9 16733.3 737.144  12
   2  10   9 16764.9 1088.22   3
  -2 -10 -10 18476.9 822.027  12
  -2 -10 -10 18747.5 1290.07   1
  -2  10 -10 17977.7 1264.78   2
  -2 -10 -10 19383.4 871.828  11
   2  10  10 17430.9 1177.21   3
  -2 -10 -11-17.3698 218.556  12
  -2 -10 -11-60.0125 235.186  10
  -2 -10 -11-379.620 326.857   1
  -2  10 -11-60.2227 290.604   2
  -2 -10 -11 152.255 256.752  11
   2  10  11-120.234 252.581   3
  -2 -10 -12 5365.02 470.796  10
   2  10  12 5622.27 746.796   3
  -2 -10 -12 5014.70 481.965  11
  -2  10 -12 5701.88 780.496   2
  -2 -10 -12 5470.63 794.472   1
  -2 -10 -12 5136.93 510.016  12
  -2 -10 -13 2965.38 506.888  11
  -2  10 -13 2475.83 547.580   2
  -2 -10 -13 2042.97 549.099   1
  -2 -10 -13 2374.49 364.906  10
  -2  10 -13 1887.34 278.520   6
   2  10  13 1790.98 514.640   3
  -2 -10 -14 553.916 267.249  11
  -2 -10 -14 987.732 442.466   1
  -2  10 -14 1306.77 421.380   2
  -2 -10 -14 617.548 250.751  10
  -2  10 -14 656.375 189.693   6
   2  10  14 1505.93 519.969   3
  -2 -10 -15 140.955 294.622  11
  -2 -10 -15 24.4428 451.408   1
  -2  10 -15 28.3361 289.747   2
  -2 -10 -15 277.839 243.472  10
   2  10  15 77.4394 323.207   3
  -2  10 -15 364.517 195.596   6
  -2 -10 -16 470.424 263.904  10
  -2 -10 -16 352.792 258.316  11
  -2  10 -16 457.471 206.710   6
  -2  10 -17 7009.73 466.543   6
  -2 -10 -17 6972.84 576.521  11
  -2 -10 -17 6470.13 544.158  10
  -2 -10 -18 13612.2 742.602  10
  -2  10 -18 14948.5 655.841   6
  -2  10 -19 197.475 182.073   6
  -2 -10 -19 92.5904 221.412  10
  -2 -10 -20 3788.94 406.927  10
  -2  10 -20 4234.49 360.217   6
  -2 -10 -21 200.514 193.782  10
  -2  10 -21-8.08886 185.094   6
  -2 -10 -22 10275.8 548.316  10
  -2  10 -22 11027.9 513.332   6
  -2  10 -23 962.125 183.905   6
  -2 -10 -23 872.730 208.979  10
  -2  10 -24 10933.9 435.151   6
  -2  10 -25-23.6157 98.3450   6
   2  11 -26 134.469 101.300   6
   2 -11 -25 544.747 171.216  10
   2  11 -25 1004.23 162.232   6
   2 -11 -24 622.771 202.078  10
   2  11 -24 330.825 160.315   6
   2 -11 -23 11471.0 576.621  10
   2  11 -23 13359.1 535.409   6
   2  11 -22 3912.02 335.629   6
   2 -11 -22 3353.38 362.744  10
   2  11 -21 3815.46 331.257   6
   2 -11 -21 3820.41 412.350  10
   2 -11 -20 17951.7 837.694  10
   2  11 -20 19339.6 707.358   6
   2 -11 -19 5193.12 516.548  11
   2  11 -19 5587.86 413.119   6
   2 -11 -19 4976.37 490.595  10
   2  11 -18 14412.0 630.606   6
   2 -11 -18 14094.1 774.298  10
   2 -11 -18 13475.6 835.789  11
   2 -11 -17 2950.41 417.564  10
   2  11 -17 3384.98 335.355   6
   2 -11 -17 3452.85 500.767  11
   2 -11 -16 583.822 257.945  10
   2 -11 -16 946.973 531.483   1
   2 -11 -16 310.861 304.282  11
   2  11 -16 140.476 276.963   2
   2 -11 -15 2188.91 372.368  10
   2 -11 -15 2751.06 656.925   1
   2 -11 -15 2425.32 446.567  11
   2  11 -15 3031.83 646.939   2
   2 -11 -14 296.056 245.328  10
   2 -11 -14 779.527 453.802   1
   2 -11 -14 270.162 292.211  11
   2  11 -14-77.8640 266.205   2
   2 -11 -13 215.442 273.837  10
   2 -11 -13 399.693 339.533   1
   2 -11 -13 940.634 347.354  11
   2  11 -13 132.231 303.931   2
   2 -11 -12 1414.65 285.830  10
   2 -11 -12 1362.90 485.720   1
   2 -11 -12 1689.56 318.784  11
   2  11 -12 1689.14 435.908   2
   2 -11 -11 3017.01 366.511  10
   2 -11 -11 2870.39 603.926   1
   2 -11 -11 3124.50 415.769  11
   2  11 -11 3586.21 644.873   2
   2 -11 -10 17479.9 751.398  10
   2 -11 -10 16665.4 1248.67   1
   2 -11 -10 16387.6 812.042  11
   2  11 -10 16594.2 1276.25   2
   2 -11  -9 641.007 312.551   1
   2 -11  -9 649.062 276.073  11
   2  11  -9 418.913 295.310   2
   2  11  -8 48198.3 1978.58   2
   2  11  -7 17719.9 1227.49   2
   2  11  -6 15292.6 1063.16   2
   2  11  -5 43084.5 1784.37   2
   2  11  -4 29559.6 1452.35   2
   2  11  -3 9097.10 803.953   2
   2  11  -2 21395.8 1189.48   2
   2  11  -1 61040.1 2001.62   2
  -2  11   1 59751.8 1722.16   2
   2  11   0 1174.30 343.267   2
  -2  11   0 1135.58 276.826   2
  -2  11  -1 24080.8 1151.71   2
  -2  11  -2 9287.34 759.875   2
  -2  11  -3 27365.9 1282.96   2
  -2  11  -4 3220.39 486.053   2
   2  11   4 3011.67 416.017   3
  -2  11  -5 26421.2 1354.76   2
   2  11   5 23761.5 1086.09   3
  -2  11  -6 805.611 298.931   2
   2  11   6 485.790 245.504   3
  -2 -11  -6 467.450 308.277   1
  -2  11  -7 15167.2 1077.79   2
   2  11   7 14962.8 962.762   3
  -2 -11  -7 13963.3 1108.22   1
  -2 -11  -8 5901.25 485.852  12
  -2 -11  -8 6243.96 769.442   1
  -2  11  -8 6205.23 751.139   2
   2  11   8 6450.76 665.351   3
  -2 -11  -8 6216.82 510.977  11
  -2 -11  -8 6737.00 474.659  10
  -2 -11  -9 6168.43 528.720  12
  -2 -11  -9 6186.76 789.236   1
  -2  11  -9 6947.68 835.284   2
   2  11   9 6810.30 721.672   3
  -2 -11  -9 6642.09 561.833  11
  -2 -11  -9 7674.72 527.655  10
  -2 -11 -10 14359.2 727.565  12
  -2 -11 -10 15031.2 1226.89   1
  -2  11 -10 15112.3 1164.17   2
   2  11  10 13972.6 1060.94   3
  -2 -11 -10 14373.9 797.217  11
  -2 -11 -10 15247.3 740.878  10
  -2 -11 -11 9847.14 645.500  12
  -2 -11 -11 10772.0 1076.90   1
  -2  11 -11 10412.6 998.415   2
   2  11  11 8992.82 868.520   3
  -2 -11 -11 10686.6 707.879  11
  -2 -11 -11 9683.84 614.447  10
  -2 -11 -12 31019.8 1136.28  12
  -2 -11 -12 31895.5 1106.24  10
   2  11  12 30149.6 1629.68   3
  -2 -11 -12 29412.5 1831.91   1
  -2 -11 -12 30801.5 1179.56  11
  -2  11 -12 32548.5 1826.82   2
  -2 -11 -13 31017.7 1096.92  10
   2  11  13 29187.6 1676.58   3
  -2 -11 -13 32240.6 1917.66   1
  -2 -11 -13 30000.8 1169.01  11
  -2  11 -13 31156.0 1825.52   2
  -2  11 -14 172.590 317.466   2
  -2 -11 -14 492.554 486.807   1
   2  11  14-29.6260 373.785   3
  -2 -11 -14-213.503 322.070  11
  -2 -11 -14-230.522 276.943  10
  -2 -11 -15 25700.3 1060.93  11
  -2  11 -15 24465.4 820.912   6
  -2 -11 -15 24139.7 1000.44  10
  -2 -11 -16 6059.60 527.151  11
  -2  11 -16 7205.05 463.859   6
  -2 -11 -16 6937.08 564.363  10
  -2 -11 -17 6520.32 569.766  11
  -2  11 -17 6336.02 442.109   6
  -2 -11 -17 6369.54 545.481  10
  -2  11 -18 12.4699 171.521   6
  -2 -11 -18-100.764 231.972  11
  -2 -11 -18 156.020 230.440  10
  -2 -11 -19 26883.2 995.214  10
  -2  11 -19 29037.4 855.521   6
  -2 -11 -20 146.609 207.269  10
  -2  11 -20 26.9701 152.786   6
  -2 -11 -21 6008.20 454.597  10
  -2  11 -21 6719.17 401.807   6
  -2 -11 -22 762.595 261.388  10
  -2  11 -22 409.444 184.655   6
  -2 -11 -23 151.910 162.364  10
  -2  11 -23 149.021 128.043   6
  -2  11 -24 207.723 104.032   6
   2 -12 -25 109.096 123.217  10
   2 -12 -24 42.2345 144.380  10
   2  12 -24 138.219 109.487   6
   2 -12 -23 647.266 217.678  10
   2  12 -23 900.417 166.370   6
   2 -12 -22 12231.3 611.381  10
   2  12 -22 13742.5 523.711   6
   2 -12 -21 2628.31 353.073  10
   2  12 -21 3235.29 294.755   6
   2 -12 -20 171.610 228.702  10
   2  12 -20-27.2674 167.084   6
   2 -12 -19 1150.39 334.336  10
   2 -12 -19 1047.17 312.162  11
   2 -12 -18-127.535 233.269  10
   2 -12 -18 334.249 295.360  11
   2 -12 -17 1867.17 353.290  10
   2 -12 -17 1476.21 370.443  11
   2 -12 -16 2117.63 389.088  10
   2 -12 -16 1570.11 383.038  11
   2 -12 -15-151.323 265.564  10
   2 -12 -15 143.574 316.436  11
   2 -12 -14-201.519 245.681  10
   2 -12 -14-124.267 350.006   1
   2 -12 -14-180.929 324.279  11
   2  12 -14-301.457 345.445   2
   2 -12 -13 666.267 270.975  10
   2 -12 -13 348.735 317.543   1
   2 -12 -13 806.884 347.287  11
   2  12 -13 113.859 310.658   2
   2 -12 -12 4252.87 459.886  10
   2 -12 -12 4319.54 750.577   1
   2 -12 -12 4567.99 527.072  11
   2  12 -12 3781.48 723.192   2
   2 -12 -11 603.065 253.810  10
   2 -12 -11 730.104 307.755  11
   2  12 -11 571.042 351.231   2
   2 -12 -10 2295.17 409.680  11
   2  12 -10 1598.58 458.551   2
   2 -12 -10 1681.50 288.602  10
   2 -12  -9 3927.77 449.817  11
   2  12  -9 3952.57 638.500   2
   2 -12  -9 4179.81 416.019  10
   2 -12  -8 532.572 278.317  11
   2  12  -8 185.600 235.531   2
   2 -12  -8-159.687 202.318  10
   2  12  -7 320.861 246.355   2
   2 -12  -7 554.651 354.175   7
   2 -12  -7 463.290 239.401  11
   2  12  -6 549.415 296.241   2
   2  12  -5 23886.6 1390.33   2
   2  12  -4 86.6997 213.640   2
   2  12  -3 11252.1 962.234   2
   2  12  -2 3305.04 535.380   2
   2  12  -1 597.177 307.308   2
   2  12   0 34364.4 1560.95   2
   2  12   1-190.877 242.344   2
  -2  12  -1 66.3907 190.748   2
  -2  12  -2 7802.27 731.313   2
  -2  12  -3 769.392 288.168   2
  -2  12  -4 3960.17 576.566   2
  -2 -12  -4 3356.05 365.310  11
  -2  12  -5 447.826 207.389   2
  -2 -12  -5 647.930 236.824  11
  -2 -12  -6 10974.3 608.324  12
  -2  12  -6 10046.0 917.625   2
  -2 -12  -6 9465.86 609.792  11
  -2 -12  -6 11593.6 606.192  10
  -2  12  -7 381.352 304.378   2
  -2 -12  -7 325.526 229.848  12
  -2 -12  -7 169.348 221.651  10
  -2 -12  -7 1.97476 245.891  11
  -2 -12  -8-84.8653 353.912   1
  -2  12  -8-70.7286 306.295   2
  -2 -12  -8 234.967 248.006  12
  -2 -12  -8 639.277 249.819  10
  -2 -12  -8 135.107 233.442  11
  -2 -12  -9 6720.94 848.955   1
  -2 -12  -9 6636.71 582.955  11
  -2  12  -9 7031.71 869.518   2
  -2 -12  -9 6753.76 535.763  12
  -2 -12  -9 7056.37 539.564  10
  -2 -12 -10 5746.73 805.926   1
  -2 -12 -10 6376.26 568.769  11
  -2  12 -10 5254.20 740.891   2
  -2 -12 -10 5762.63 495.297  12
  -2 -12 -10 6140.07 498.437  10
  -2 -12 -11 22618.9 1595.98   1
  -2 -12 -11 19585.5 949.417  11
  -2  12 -11 20989.6 1461.42   2
  -2 -12 -11 22501.8 936.872  10
  -2 -12 -11 20981.5 935.037  12
  -2 -12 -12 147.791 234.682  10
  -2 -12 -12 151.764 297.157  11
  -2 -12 -12 452.751 408.966   1
  -2  12 -12-54.8461 350.372   2
  -2 -12 -13 22391.1 1034.95  11
  -2 -12 -13 23357.1 975.484  10
  -2 -12 -14 277.114 289.686  11
  -2 -12 -14 51.4738 268.027  10
  -2 -12 -15 18425.8 906.062  11
  -2 -12 -15 18586.2 891.062  10
  -2 -12 -16 284.142 265.909  11
  -2 -12 -16 377.731 283.335  10
  -2 -12 -17 23175.4 955.889  11
  -2 -12 -17 23077.8 957.952  10
  -2  12 -17 23826.8 770.332   6
  -2 -12 -18 715.483 265.382  11
  -2  12 -18 1045.04 218.348   6
  -2 -12 -18 636.913 275.897  10
  -2  12 -19 3927.48 312.990   6
  -2 -12 -19 4455.62 443.817  10
  -2  12 -20 2897.81 274.723   6
  -2 -12 -20 2255.90 312.286  10
  -2  12 -21 182.975 133.974   6
  -2 -12 -21 120.771 171.326  10
  -2  12 -22 4233.85 268.369   6
  -2 -12 -22 3270.87 306.291  10
  -2  12 -23 208.283 118.080   6
  -2 -12 -23 199.363 143.221  10
   2 -13 -24 376.869 148.592  10
   2 -13 -23 2943.99 287.349  10
   2 -13 -22 676.950 233.720  10
   2 -13 -21 5163.83 429.873  10
   2 -13 -20 2871.96 350.307  10
   2 -13 -19 17848.7 877.980  11
   2 -13 -19 20754.4 877.306  10
   2 -13 -18 1536.60 358.063  11
   2 -13 -18 2122.77 373.392  10
   2 -13 -17 8564.87 687.970  11
   2 -13 -17 8886.00 622.472  10
   2 -13 -16 1440.03 360.749  11
   2 -13 -16 556.938 269.246  10
   2 -13 -15 12070.5 811.497  11
   2 -13 -15 13201.9 764.669  10
   2 -13 -14 4169.12 484.136  10
   2 -13 -14 3413.65 490.330  11
   2 -13 -13 6497.97 530.858  10
   2 -13 -13 5993.02 624.305  11
   2  13 -13 7282.97 962.590   2
   2 -13 -12 543.220 305.734  11
   2  13 -12 1315.15 455.569   2
   2 -13 -12 1063.02 300.619  10
   2 -13 -11 552.911 331.007  11
   2  13 -11-35.0107 338.183   2
   2 -13 -11 224.950 256.187  10
   2 -13 -10 7568.18 612.537  11
   2  13 -10 7970.97 972.471   2
   2 -13 -10 8836.98 617.229  10
   2 -13  -9 12776.1 739.856  11
   2  13  -9 12930.6 1220.85   2
   2 -13  -9 12895.5 679.363  10
  -2 -13   9 12008.9 629.538  11
   2  13  -8 137.564 273.553   2
   2 -13  -8 222.547 227.635  10
   2 -13  -8-204.416 247.225  11
  -2 -13   8 388.954 228.557  11
   2  13  -7 1570.00 500.966   2
   2 -13  -7 2103.21 324.077  10
   2 -13  -7 2212.46 362.786  11
  -2 -13   7 1947.50 295.411  11
   2  13  -6 3197.14 585.178   2
   2 -13  -6 4074.00 407.066  10
   2 -13  -6 3483.99 389.749  11
  -2 -13   6 3224.40 339.496  11
   2  13  -5 463.498 254.362   2
   2 -13  -5 460.270 216.967  10
   2 -13  -5 183.272 227.898  11
  -2 -13   5 725.173 216.038  11
   2  13  -4 830.164 342.686   2
   2 -13  -4 716.174 213.007  11
  -2 -13   4 846.047 259.458  11
   2  13  -3 10998.2 992.132   2
  -2 -13   3 10479.1 611.024  11
   2 -13  -3 12152.2 647.252  11
   2 -13  -2 191.696 229.968  11
  -2 -13   2 212.179 222.831  11
   2  13  -2 434.728 263.703   2
  -2 -13   1 4712.15 421.706  11
   2  13  -1 3810.79 588.469   2
   2  13   0 8759.25 858.129   2
  -2 -13   0 10009.0 582.235  11
  -2 -13  -1 3201.80 386.093  11
   2  13   1 2515.60 512.214   2
  -2 -13  -2 390.164 234.289  11
   2  13   2 5.70681 231.470   2
  -2 -13  -3 40067.8 1072.99  10
  -2 -13  -3 40171.8 1077.81  12
  -2 -13  -3 37248.0 1144.63  11
  -2  13  -4 860.109 361.230   2
  -2 -13  -4 1309.52 283.790  10
  -2 -13  -4 1178.50 297.071  12
  -2 -13  -4 1119.96 284.451  11
  -2  13  -5 6181.01 804.253   2
  -2 -13  -5 7232.37 540.033  12
  -2 -13  -5 8098.97 534.515  10
  -2 -13  -5 7071.27 537.050  11
  -2  13  -6 5826.60 725.797   2
  -2 -13  -6 5256.60 483.820  12
  -2 -13  -6 4890.99 474.837  11
  -2 -13  -6 5679.49 482.889  10
  -2  13  -7 1700.84 476.374   2
  -2 -13  -7 2787.80 371.734  10
  -2 -13  -7 2742.93 377.399  12
  -2 -13  -7 2302.51 353.949  11
  -2  13  -8 13738.1 1179.96   2
  -2 -13  -8 12962.5 749.087  12
  -2 -13  -8 14299.4 733.127  10
  -2 -13  -8 12139.5 744.764  11
  -2  13  -9 8538.43 932.289   2
  -2 -13  -9 8571.19 617.395  12
  -2 -13  -9 8762.81 659.127  11
  -2 -13  -9 9128.71 623.760  10
  -2  13 -10 2718.54 586.392   2
  -2 -13 -10 3234.81 413.054  10
  -2 -13 -10 3082.88 406.082  12
  -2 -13 -10 2958.48 432.460  11
  -2 -13 -11 28590.1 1069.65  10
  -2 -13 -11 26701.1 1125.07  11
  -2  13 -11 27094.9 1713.53   2
  -2 -13 -12 15514.8 885.136  11
  -2 -13 -12 16219.9 833.678  10
  -2 -13 -13 41077.7 1400.95  11
  -2 -13 -13 42113.4 1308.11  10
  -2 -13 -14 5318.58 554.850  11
  -2 -13 -14 5438.59 508.851  10
  -2 -13 -15 83237.8 1886.60  11
  -2 -13 -15 84580.6 1824.51  10
  -2 -13 -16 1136.40 348.755  11
  -2 -13 -16 850.907 287.845  10
  -2 -13 -17 51269.8 1390.67  11
  -2 -13 -17 53946.4 1413.31  10
  -2 -13 -18 1023.14 280.745  10
  -2 -13 -19 6017.83 467.966  10
  -2 -13 -20-58.6767 188.677  10
  -2 -13 -21 956.847 222.317  10
  -2 -13 -22 952.200 175.567  10
   2 -14 -24 2276.98 202.423  10
   2 -14 -23 1244.78 204.676  10
   2 -14 -22 114.244 151.260  10
   2 -14 -21 912.804 227.562  10
   2 -14 -20 6045.03 453.033  10
   2 -14 -19 6148.15 480.854  10
   2 -14 -18 3627.76 449.537  11
   2 -14 -18 3449.55 390.787  10
   2 -14 -17 11066.8 735.781  11
   2 -14 -17 12565.3 725.792  10
   2 -14 -16 112.466 232.396  10
   2 -14 -16-563.292 327.803  11
   2 -14 -15 797.618 292.577  10
   2 -14 -15 821.833 325.099  11
   2 -14 -14 927.436 323.603  10
   2 -14 -14 1371.26 352.066  11
   2 -14 -13-163.235 271.883  10
   2 -14 -13 299.288 308.712  11
   2 -14 -12 2268.38 397.217  10
   2 -14 -12 2999.63 476.743  11
   2 -14 -11 2924.70 394.163  10
   2  14 -11 2520.37 600.185   2
   2 -14 -11 2541.32 421.962  11
   2  14 -10 22829.6 1627.43   2
   2 -14 -10 24310.8 963.429  10
   2 -14 -10 22706.1 1031.07  11
   2  14  -9 945.210 425.405   2
   2 -14  -9 1311.16 272.666  10
   2 -14  -9 604.579 330.434  11
  -2 -14   9 1373.89 278.507  11
   2  14  -8 15520.1 1303.44   2
   2 -14  -8 17362.9 828.552  10
   2 -14  -8 17133.1 868.167  11
  -2 -14   8 16221.2 740.598  11
   2  14  -7 1213.06 445.917   2
   2 -14  -7 1938.48 348.394  10
   2 -14  -7 1057.43 311.204  11
  -2 -14   7 1013.35 294.171  11
   2  14  -6 11726.2 1101.71   2
   2 -14  -6 12456.7 651.988  10
  -2 -14   6 10560.8 630.219  11
   2 -14  -6 11886.1 698.715  11
   2  14  -5 4429.12 691.356   2
   2 -14  -5 5872.61 467.930  10
   2 -14  -5 4978.15 488.436  11
  -2 -14   5 5206.35 457.701  11
   2  14  -4 4257.49 654.129   2
   2 -14  -4 5074.51 470.714  11
  -2 -14   4 4372.60 426.629  11
   2  14  -3 5955.81 762.322   2
   2 -14  -3 6816.49 530.209  11
  -2 -14   3 6494.72 487.845  11
   2  14  -2 10177.1 1003.39   2
   2 -14  -2 10392.7 619.047  11
  -2 -14   2 10009.3 608.135  11
   2  14  -1 203.016 228.024   2
   2 -14  -1 228.358 245.519  11
  -2 -14   1 535.088 231.296  11
  -2 -14   0 1514.07 318.652  11
   2 -14   0 1217.01 314.316  11
  -2 -14  -1 1599.27 303.261  11
   2 -14   1 1885.90 304.445  11
   2 -14   2 6952.30 503.000  11
  -2 -14  -2 6925.07 533.456  11
  -2 -14  -3 1427.25 297.679  10
  -2 -14  -3 1180.24 279.081  12
  -2 -14  -3 1620.29 331.347  11
  -2 -14  -4 1613.28 327.684  10
  -2 -14  -4 1725.25 322.052  12
  -2 -14  -4 1563.56 334.615  11
  -2 -14  -5 9807.25 599.204  10
  -2 -14  -5 9444.36 631.190  11
  -2 -14  -5 9248.94 595.289  12
  -2 -14  -6 3392.16 410.965  10
  -2 -14  -6 3694.20 435.781  12
  -2 -14  -6 3007.30 408.529  11
  -2 -14  -7 335.304 232.281  10
  -2 -14  -7 313.734 250.257  12
  -2 -14  -7 867.586 285.644  11
  -2 -14  -8 27613.4 1036.36  10
  -2 -14  -8 26496.8 1086.94  11
  -2 -14  -8 26655.9 1028.96  12
  -2 -14  -9 5182.29 527.701  11
  -2 -14  -9 6800.44 559.515  10
  -2 -14 -10 41573.4 1275.01  10
  -2 -14 -10 38846.6 1330.12  11
  -2 -14 -11 434.144 297.713  10
  -2 -14 -11 633.031 312.146  11
  -2 -14 -12 8720.81 627.539  10
  -2 -14 -12 7904.55 642.267  11
  -2 -14 -13 3283.93 417.325  10
  -2 -14 -13 2997.27 456.044  11
  -2 -14 -14 16484.8 834.035  10
  -2 -14 -14 15993.7 852.356  11
  -2 -14 -15 68.2375 271.784  10
  -2 -14 -15-5.40598 254.077  11
  -2 -14 -16 4229.49 437.894  10
  -2 -14 -16 4028.33 470.460  11
  -2 -14 -17 3071.48 391.521  10
  -2 -14 -17 2680.16 368.509  11
  -2 -14 -18 1315.92 278.535  10
  -2 -14 -19 1185.33 274.034  10
  -2 -14 -20 3192.32 315.208  10
  -2 -14 -21 1875.02 225.866  10
  -2 -14 -22 2591.31 216.759  10
   2 -15 -23-46.4116 115.842  10
   2 -15 -22 21.0893 142.689  10
   2 -15 -21 1528.11 242.204  10
   2 -15 -20 876.562 231.601  10
   2 -15 -19 1904.97 297.357  10
   2 -15 -18 1994.34 311.765  10
   2 -15 -18 2125.61 349.965  11
   2 -15 -17 305.282 257.689  10
   2 -15 -17 312.935 293.684  11
   2 -15 -16 3583.66 418.603  10
   2 -15 -16 3567.79 437.495  11
   2 -15 -15 82.9092 226.625  10
   2 -15 -15 79.0539 256.168  11
   2 -15 -14 6458.75 587.539  11
   2 -15 -14 6936.57 548.258  10
   2 -15 -13 3212.95 420.070  10
   2 -15 -13 2782.06 440.568  11
   2 -15 -12 26939.1 1130.42  11
   2 -15 -12 29114.8 1071.15  10
   2 -15 -11 1886.37 355.853  10
   2 -15 -11 2014.84 399.304  11
   2 -15 -10 12455.1 721.390  10
   2 -15 -10 10776.4 735.854  11
  -2 -15   9 1791.29 295.383  11
   2 -15  -9 2111.97 387.497  11
   2 -15  -9 2264.13 354.851  10
  -2 -15   8-174.307 207.838  11
   2 -15  -8 264.403 282.572  11
   2 -15  -8 33.1763 239.727  10
   2  15  -7 4091.40 719.525   2
  -2 -15   7 5096.27 461.989  11
   2 -15  -7 4746.89 531.497  11
   2 -15  -7 4316.61 442.402  10
   2  15  -6 95.7012 292.994   2
   2 -15  -6 871.124 299.751  10
  -2 -15   6 1041.79 265.455  11
   2 -15  -6 918.566 333.058  11
   2 -15  -5 24.3547 206.186  10
  -2 -15   5-3.52343 223.305  11
   2 -15  -5 224.862 245.396  11
  -2 -15   4 432.256 238.946  11
   2 -15  -4 332.607 245.535  11
  -2 -15   3 585.847 253.315  11
   2 -15  -3 69.4051 235.294  11
  -2 -15   2 898.599 291.094  11
   2 -15  -2 1178.41 295.978  11
  -2 -15   1 7273.81 567.218  11
   2 -15  -1 7330.90 544.017  11
  -2 -15   0 23225.9 967.550  11
   2 -15   0 22948.7 912.177  11
  -2 -15  -1 16511.6 836.521  11
   2 -15   1 16675.9 770.307  11
   2 -15   2 1139.41 279.243  11
  -2 -15  -2 968.540 292.484  11
  -2 -15  -3-14.9592 235.805  11
  -2 -15  -3-158.840 221.744  12
  -2 -15  -4 10893.0 688.749  11
  -2 -15  -4 11699.5 689.050  12
  -2 -15  -4 12083.9 639.876  10
  -2 -15  -5 12823.0 770.755  11
  -2 -15  -5 12717.5 706.752  12
  -2 -15  -5 14627.7 741.375  10
  -2 -15  -6 5024.67 513.739  11
  -2 -15  -6 3975.86 449.891  12
  -2 -15  -6 4847.74 467.473  10
  -2 -15  -7 2073.78 415.558  11
  -2 -15  -7 2024.96 359.481  12
  -2 -15  -7 2441.04 377.595  10
  -2 -15  -8 296.720 265.285  10
  -2 -15  -8 433.131 310.535  11
  -2 -15  -9 3568.45 411.950  10
  -2 -15  -9 3195.19 466.391  11
  -2 -15 -10 8198.84 616.158  10
  -2 -15 -10 9097.20 687.589  11
  -2 -15 -11 776.498 266.508  10
  -2 -15 -11 672.514 322.045  11
  -2 -15 -12 447.014 257.476  10
  -2 -15 -12-153.630 278.107  11
  -2 -15 -13 3603.70 430.709  10
  -2 -15 -13 2977.48 417.149  11
  -2 -15 -14 656.767 263.141  10
  -2 -15 -14 124.040 256.122  11
  -2 -15 -15 1996.15 348.755  10
  -2 -15 -15 1920.19 343.776  11
  -2 -15 -16 1530.95 292.438  10
  -2 -15 -16 1802.00 313.548  11
  -2 -15 -17 138.906 192.077  10
  -2 -15 -17-29.4932 192.322  11
  -2 -15 -18 96.2369 179.434  10
  -2 -15 -19 191.827 172.994  10
  -2 -15 -20 1061.12 193.287  10
  -2 -15 -21 876.128 167.834  10
   2 -16 -22 168.544 110.749  10
   2 -16 -21 2447.57 240.092  10
   2 -16 -20 254.953 165.171  10
   2 -16 -19-76.9887 173.434  10
   2 -16 -18 671.236 227.752  10
   2 -16 -18 930.029 263.318  11
   2 -16 -17-339.928 210.613  10
   2 -16 -17-83.3146 217.464  11
   2 -16 -16 3245.51 398.213  10
   2 -16 -16 2840.77 392.531  11
   2 -16 -15 3229.72 389.518  10
   2 -16 -15 2453.31 425.939  11
   2 -16 -14 5364.33 527.339  11
   2 -16 -14 5799.63 514.955  10
   2 -16 -13-324.056 251.510  10
   2 -16 -13-171.983 284.121  11
   2 -16 -12 5447.73 557.077  11
   2 -16 -12 5919.27 521.400  10
   2 -16 -11 8561.21 664.213  11
   2 -16 -11 9613.44 614.686  10
   2 -16 -10 3949.68 509.396  11
   2 -16 -10 5286.03 475.056  10
  -2 -16   9 6102.54 489.377  11
   2 -16  -9 5715.19 555.613  11
   2 -16  -9 6647.63 540.276  10
  -2 -16   8 544.703 223.679  11
   2 -16  -8 949.443 303.529  11
   2 -16  -8 458.140 250.052  10
  -2 -16   7 2538.81 357.088  11
   2 -16  -7 2379.70 409.770  11
   2 -16  -7 2933.25 453.839  10
   2 -16  -6 2331.14 346.720  10
  -2 -16   6 1859.24 315.375  11
   2 -16  -6 2132.90 383.334  11
   2 -16  -5 2239.21 388.686  11
  -2 -16   5 2177.31 360.129  11
   2 -16  -4 1659.25 361.825  11
  -2 -16   4 1302.58 329.129  11
  -2 -16   3 170.056 221.195  11
   2 -16  -3 346.811 259.504  11
   2 -16  -2 34215.8 1134.14  11
  -2 -16   2 31932.2 1126.73  11
   2 -16  -1 71.7342 269.330  11
  -2 -16   1-434.260 280.703  11
   2 -16   0 36613.6 1150.53  11
  -2 -16   0 36847.8 1221.89  11
   2 -16   1 5686.96 489.874  11
  -2 -16  -1 5746.03 528.798  11
  -2 -16  -2 6603.23 563.684  11
   2 -16   2 6304.22 499.513  11
  -2 -16  -3 11109.4 711.446  11
  -2 -16  -4 1786.68 364.239  11
  -2 -16  -4 2003.76 343.261  10
  -2 -16  -5 10323.6 698.204  11
  -2 -16  -5 11294.4 634.974  10
  -2 -16  -6 6768.60 581.529  11
  -2 -16  -6 6920.42 525.617  10
  -2 -16  -7-87.6628 257.326  11
  -2 -16  -7-16.4391 230.010  10
  -2 -16  -8 17400.6 894.374  11
  -2 -16  -8 16764.3 793.096  10
  -2 -16  -9 2.55580 227.170  10
  -2 -16  -9 483.421 317.388  11
  -2 -16 -10 25692.2 1092.60  11
  -2 -16 -10 27253.1 1027.98  10
  -2 -16 -11 767.930 274.592  10
  -2 -16 -11 788.267 282.002  11
  -2 -16 -12 2952.98 390.936  10
  -2 -16 -12 2347.31 391.878  11
  -2 -16 -13 430.487 259.595  10
  -2 -16 -13 728.247 315.440  11
  -2 -16 -14 2784.03 366.600  10
  -2 -16 -14 2327.11 360.234  11
  -2 -16 -15 3213.18 367.773  10
  -2 -16 -15 3967.46 424.552  11
  -2 -16 -16 4349.52 380.696  10
  -2 -16 -16 3440.12 365.775  11
  -2 -16 -17 4655.46 384.673  10
  -2 -16 -18 1302.91 241.307  10
  -2 -16 -19 273.995 162.275  10
  -2 -16 -20 1165.69 174.310  10
   2 -17 -21 2018.17 198.439  10
   2 -17 -20 2464.89 239.852  10
   2 -17 -19 1710.05 217.160  10
   2 -17 -18-123.321 160.943  10
   2 -17 -17-328.507 224.572  11
   2 -17 -17 38.3378 183.565  10
   2 -17 -16-129.881 183.639  10
   2 -17 -16-168.298 226.527  11
   2 -17 -15 1446.50 277.810  10
   2 -17 -15 1008.92 309.765  11
   2 -17 -14 8429.45 610.555  11
   2 -17 -14 8791.95 561.065  10
   2 -17 -13-263.688 216.912  10
   2 -17 -13 180.587 243.799  11
   2 -17 -12 9908.84 681.924  11
   2 -17 -12 9602.24 581.320  10
   2 -17 -11 2809.90 372.032  10
   2 -17 -11 2525.43 434.300  11
   2 -17 -10 9500.42 665.579  11
   2 -17 -10 10139.0 605.421  10
   2 -17  -9-237.634 282.490  11
   2 -17  -9-115.078 197.531  10
   2 -17  -8 319.072 259.769  11
  -2 -17   8 539.496 226.828  11
   2 -17  -8 448.186 277.683  10
  -2 -17   7 17503.9 783.768  11
   2 -17  -7 18630.2 895.557  11
   2 -17  -7 18123.2 755.232  10
  -2 -17   6 982.560 284.760  11
   2 -17  -6 1266.67 285.304  11
   2 -17  -5 6805.55 566.211  11
  -2 -17   5 5486.74 497.388  11
  -2 -17   4 51.6378 237.889  11
   2 -17  -4-257.422 251.231  11
   2 -17  -3 6503.46 545.073  11
  -2 -17   3 6040.77 535.555  11
   2 -17  -2-33.4583 226.621  11
  -2 -17   2-181.959 235.462  11
   2 -17  -1 27705.9 1034.03  11
  -2 -17   1 26911.6 1058.40  11
   2 -17   0 1476.08 332.552  11
  -2 -17   0 1247.49 359.393  11
  -2 -17  -1 16097.8 833.265  11
   2 -17   1 15580.4 768.349  11
  -2 -17  -2 10575.7 683.586  11
   2 -17   2 9575.04 587.127  11
  -2 -17  -3 11915.9 725.873  11
  -2 -17  -4 5066.59 537.700  11
  -2 -17  -5 2744.94 425.678  11
  -2 -17  -5 3370.08 381.998  10
  -2 -17  -6-97.0193 269.244  11
  -2 -17  -6-3.72918 213.923  10
  -2 -17  -7 7709.78 632.147  11
  -2 -17  -7 6959.86 544.114  10
  -2 -17  -8 335.703 266.548  11
  -2 -17  -8-328.374 238.517  10
  -2 -17  -9 50978.2 1482.92  11
  -2 -17  -9 52623.5 1365.45  10
  -2 -17 -10 7514.97 611.237  11
  -2 -17 -10 7648.02 547.453  10
  -2 -17 -11 34738.9 1196.64  11
  -2 -17 -11 34510.3 1088.36  10
  -2 -17 -12 1202.32 283.198  10
  -2 -17 -12 1706.95 355.808  11
  -2 -17 -13 11680.6 676.881  11
  -2 -17 -13 12529.1 647.324  10
  -2 -17 -14 440.179 204.857  10
  -2 -17 -14 573.441 227.503  11
  -2 -17 -15 2170.97 297.037  10
  -2 -17 -15 1732.81 281.988  11
  -2 -17 -16 117.125 166.016  10
  -2 -17 -16 640.517 207.794  11
  -2 -17 -17 137.769 156.940  10
  -2 -17 -18 7230.15 381.605  10
  -2 -17 -19 352.154 127.040  10
   2 -18 -19 938.013 161.533  10
   2 -18 -18 14411.2 527.295  10
   2 -18 -17 1266.43 227.324  10
   2 -18 -16 18086.0 734.004  11
   2 -18 -16 18930.3 660.241  10
   2 -18 -15 1802.85 307.868  11
   2 -18 -15 1592.67 252.336  10
   2 -18 -14 2714.56 354.938  11
   2 -18 -14 3055.06 331.013  10
   2 -18 -13 66.0158 235.255  11
   2 -18 -13-173.748 187.952  10
   2 -18 -12 3816.82 437.808  11
   2 -18 -12 4911.09 423.593  10
   2 -18 -11 2058.32 354.180  11
   2 -18 -11 2057.32 314.982  10
   2 -18 -10-21.3354 278.666  11
   2 -18 -10 486.079 211.517  10
   2 -18  -9 6070.32 570.300  11
   2 -18  -9 7831.10 591.137  10
  -2 -18   8 2579.08 301.082  11
   2 -18  -8 2884.83 398.112  11
   2 -18  -8 2727.15 344.686  10
  -2 -18   7-322.961 268.552  11
   2 -18  -7 185.546 242.995  11
   2 -18  -7 188.139 276.144  10
   2 -18  -6 8764.96 622.744  11
  -2 -18   6 7869.28 530.953  11
   2 -18  -5 179.751 248.128  11
  -2 -18   5-71.2526 264.455  11
   2 -18  -4 15213.4 804.831  11
  -2 -18   4 15327.8 748.977  11
   2 -18  -3 350.228 227.395  11
  -2 -18   3 5.82633 249.910  11
  -2 -18   2 7168.40 562.872  11
   2 -18  -2 5921.22 516.548  11
   2 -18  -1-287.518 283.059  11
  -2 -18   1-134.500 234.002  11
  -2 -18   0 503.139 248.729  11
   2 -18   0 575.782 218.334  11
   2 -18   1 5075.66 448.227  11
  -2 -18  -1 5094.13 504.712  11
  -2 -18  -2 281.465 246.834  11
  -2 -18  -3 793.011 325.660  11
  -2 -18  -4 1281.56 369.559  11
  -2 -18  -5-1335.77 358.968  11
  -2 -18  -6 766.540 235.537  10
  -2 -18  -6 947.277 311.734  11
  -2 -18  -7 235.520 208.034  10
  -2 -18  -7 928.179 306.292  11
  -2 -18  -8-184.483 207.562  10
  -2 -18  -8 930.456 317.773  11
  -2 -18  -9 12980.1 738.962  11
  -2 -18  -9 11985.1 634.502  10
  -2 -18 -10-102.027 230.720  10
  -2 -18 -10 437.322 264.879  11
  -2 -18 -11 10598.4 642.645  11
  -2 -18 -11 10414.4 576.667  10
  -2 -18 -12 2400.78 290.116  10
  -2 -18 -12 2715.28 364.036  11
  -2 -18 -13 3399.19 343.971  10
  -2 -18 -13 2805.11 341.697  11
  -2 -18 -14-57.0073 161.856  10
  -2 -18 -14 627.521 295.170  11
  -2 -18 -15 1709.47 236.729  10
  -2 -18 -15 1346.11 224.798  11
  -2 -18 -16 2351.01 242.665  10
  -2 -18 -17 1400.46 189.577  10
   2 -19 -17 126.081 115.203  10
   2 -19 -16 163.815 140.996  10
   2 -19 -15 722.083 192.661  11
   2 -19 -15 921.592 184.504  10
   2 -19 -14 783.654 224.800  11
   2 -19 -14 1447.04 228.452  10
   2 -19 -13 68.1415 216.672  11
   2 -19 -13-86.8298 157.163  10
   2 -19 -12 952.899 259.257  11
   2 -19 -12 1849.27 274.665  10
   2 -19 -11 210.853 235.331  11
   2 -19 -11 72.7947 176.437  10
   2 -19 -10 965.916 277.667  11
   2 -19 -10 709.961 223.534  10
   2 -19  -9 2765.85 386.544  11
   2 -19  -9 3307.07 329.535  10
   2 -19  -8 8267.15 600.246  11
  -2 -19   7 9295.81 526.394  11
   2 -19  -7 9222.68 621.364  11
  -2 -19   6 7452.88 502.570  11
   2 -19  -6 6515.88 544.957  11
   2 -19  -5 10891.1 666.788  11
  -2 -19   5 10303.9 587.156  11
   2 -19  -4 2357.21 381.872  11
  -2 -19   4 2812.23 369.277  11
   2 -19  -3 8885.05 592.910  11
  -2 -19   3 7549.43 536.031  11
   2 -19  -2 466.728 255.812  11
  -2 -19   2 2.38930 234.318  11
  -2 -19   1 2679.91 386.323  11
   2 -19  -1 2825.25 391.736  11
   2 -19   0 2229.21 337.975  11
  -2 -19   0 3118.10 402.565  11
   2 -19   1 9917.68 583.271  11
  -2 -19  -1 9081.84 628.174  11
  -2 -19  -2 6106.78 534.464  11
  -2 -19  -3 7714.93 576.423  11
  -2 -19  -4 10610.3 663.688  11
  -2 -19  -5 6791.42 541.346  11
  -2 -19  -6 1418.38 320.245  11
  -2 -19  -7 3191.71 303.709  10
  -2 -19  -7 2978.58 411.779  11
  -2 -19  -8 702.197 239.304  10
  -2 -19  -8-333.268 274.955  11
  -2 -19  -9 12314.8 669.056  11
  -2 -19  -9 11278.9 548.111  10
  -2 -19 -10 4195.01 411.149  11
  -2 -19 -10 4260.19 351.911  10
  -2 -19 -11 1934.06 250.388  10
  -2 -19 -11 2072.16 308.532  11
  -2 -19 -12 1470.49 220.873  10
  -2 -19 -12 1507.38 270.717  11
  -2 -19 -13 1279.67 202.004  10
  -2 -19 -13 1109.30 232.345  11
  -2 -19 -14 279.129 142.062  10
  -2 -19 -14 543.840 199.982  11
  -2 -19 -15 1285.26 184.111  10
   2 -20 -14 2109.69 200.434  10
   2 -20 -14 1881.50 243.641  11
   2 -20 -13 493.388 161.741  10
   2 -20 -13 46.7358 166.867  11
   2 -20 -12 3521.11 265.754  10
   2 -20 -12 3468.11 340.814  11
   2 -20 -11 374.161 166.831  10
   2 -20 -11 249.075 194.259  11
   2 -20 -10 6632.51 476.572  11
   2 -20  -9 2169.19 298.925  11
   2 -20  -8 13967.6 679.890  11
   2 -20  -7-271.600 216.739  11
  -2 -20   6 4210.97 369.491  11
   2 -20  -6 3789.33 404.894  11
   2 -20  -5-65.4361 216.415  11
  -2 -20   5 1509.90 417.943  11
  -2 -20   4 1567.47 276.880  11
   2 -20  -4 1426.41 281.386  11
  -2 -20   3-58.8088 198.970  11
   2 -20  -3 261.398 237.316  11
  -2 -20   2 3353.73 371.431  11
   2 -20  -2 3596.71 389.246  11
  -2 -20   1 2377.20 332.348  11
   2 -20  -1 2290.67 324.228  11
   2 -20   0 5792.94 438.821  11
  -2 -20   0 5434.19 483.701  11
  -2 -20  -1 287.757 218.936  11
  -2 -20  -2 1161.50 277.797  11
  -2 -20  -3 2685.23 357.381  11
  -2 -20  -4 3500.31 381.279  11
  -2 -20  -5 4993.23 457.384  11
  -2 -20  -6 3285.05 381.493  11
  -2 -20  -7 3911.94 399.886  11
  -2 -20  -8 1766.45 285.393  11
  -2 -20  -9 1687.46 287.000  11
  -2 -20 -10 1140.04 184.954  10
  -2 -20 -10 830.625 230.190  11
  -2 -20 -11 265.791 137.975  10
  -2 -20 -11-10.0826 170.017  11
  -2 -20 -12 972.700 157.537  10
  -2 -20 -12 529.256 184.519  11
  -2 -20 -13 66.9660 159.751  11
   2 -21 -12 1219.36 210.711  11
   2 -21 -11 45.1158 153.003  11
   2 -21 -10 4241.80 327.039  11
   2 -21  -9 3174.05 315.452  11
   2 -21  -8 1059.74 244.490  11
   2 -21  -7 2519.21 301.625  11
   2 -21  -6 1505.05 265.535  11
   2 -21  -5 460.290 211.463  11
  -2 -21   4 1230.82 242.050  11
   2 -21  -4 1447.96 285.450  11
  -2 -21   3 149.004 169.215  11
   2 -21  -3 81.9286 178.692  11
  -2 -21   2-201.858 175.136  11
   2 -21  -2-124.115 175.597  11
  -2 -21   1 238.162 215.448  11
   2 -21  -1 234.791 226.707  11
  -2 -21   0 4101.15 390.692  11
  -2 -21  -1 257.269 203.357  11
  -2 -21  -2 1440.45 283.421  11
  -2 -21  -3 1042.71 251.287  11
  -2 -21  -4-151.808 202.627  11
  -2 -21  -5 2346.15 309.445  11
  -2 -21  -6 391.033 182.718  11
  -2 -21  -7 2244.38 274.132  11
  -2 -21  -8 3478.51 337.860  11
  -2 -21  -9 761.558 211.551  11
  -2 -21 -10 7862.37 414.357  11
  -2 -21 -11 1894.84 216.942  11
   2 -22  -8 102.393 139.523  11
   2 -22  -7 547.896 156.569  11
   2 -22  -6 335.834 161.643  11
   2 -22  -5 186.395 151.504  11
   2 -22  -4 560.020 164.055  11
  -2 -22   3 1533.48 214.941  11
  -2 -22   2 1469.96 224.139  11
  -2 -22   1-127.548 152.757  11
  -2 -22   0 1333.42 214.562  11
  -2 -22  -1 3535.92 303.584  11
  -2 -22  -2 889.290 214.740  11
  -2 -22  -3 1774.07 239.166  11
  -2 -22  -4 430.035 211.677  11
  -2 -22  -5 67.9689 153.819  11
  -2 -22  -6 530.336 186.874  11
  -2 -22  -7 342.412 134.889  11
  -2 -22  -8 2.43430 126.703  11
   3   0 -30 619.713 134.875   6
   3   0 -29 83.3089 132.998   6
   3   0 -28 260.564 163.387   6
   3   0 -27 27.1879 157.573   6
   3   0 -26 432.818 189.854   6
   3   0 -25 212.914 201.507   6
   3   0 -24 1256.43 279.458   6
   3   0 -23 92.1987 196.923   6
   3   0 -22 7498.63 886.660   2
   3   0 -22 7727.89 521.022   6
   3   0 -21 99.2936 209.245   6
   3   0 -21 521.771 354.806   2
   3   0 -20 14829.4 1141.08   2
   3   0 -20 14975.4 673.989   6
   3   0 -19-338.430 351.790   2
   3   0 -19-197.583 173.224   6
   3   0 -18 288.169 215.164   2
   3   0 -18 238.761 167.573   6
   3   0 -17 212.825 214.298   2
   3   0 -16 9505.56 767.821   2
   3   0 -15-52.9804 193.944   2
   3   0 -14 32708.0 1273.36   2
   3   0 -13-51.1744 200.564   2
   3   0 -12 11464.7 667.710   2
   3   0 -11 101.523 161.936   2
   3   0 -10 4841.94 404.834   2
   3   0  -9-46.0480 139.601   2
   3   0  -8 469312. 3556.25   2
   3   0  -7 20.5676 140.502   2
   3   0  -6 47581.0 891.347   2
   3   0  -5 119.951 95.9319   2
   3   0  -4 63692.8 822.564   2
   3   0  -3 49.6823 94.9169   3
   3   0  -2 34962.1 588.417   3
   3   0  -1 24.8108 105.345   4
   3   0  -1-89.8219 73.7418   3
   3   0   0 23348.8 539.885   4
   3   0   0 22697.0 495.025   3
   3   0   1 94.8502 109.286   3
  -3   0  -1 59.2063 89.2839   2
  -3   0  -2 171974. 1674.86   2
  -3   0  -3 26.6319 119.364   2
  -3   0  -4 448050. 3314.81   2
   3   0   4 455187. 2551.89   5
  -3   0  -5 123.045 150.466   2
  -3   0  -6 6584.23 458.478   2
  -3   0  -7-63.4726 162.516   2
  -3   0  -8 128875. 2214.16   2
  -3   0  -9 106.031 187.222   2
  -3   0 -10 46971.1 1496.67   2
  -3   0 -11 69.0277 257.237   2
  -3   0 -12 292.935 228.544   2
  -3   0 -13-85.1826 273.105   2
  -3   0 -14 1105.96 338.377   2
  -3   0 -15 222.269 256.006   2
  -3   0 -15 148.234 176.953   6
  -3   0 -16-117.670 286.413   2
  -3   0 -16 660.843 230.089   6
  -3   0 -17-11.6373 302.094   2
  -3   0 -17 95.7045 185.739   6
  -3   0 -18 3248.88 373.037   6
  -3   0 -19-277.035 238.734   6
  -3   0 -20 14080.5 737.735   6
  -3   0 -21 99.9537 221.988   6
  -3   0 -22 4674.87 429.675   6
  -3   0 -23-169.884 203.732   6
  -3   0 -24 708.146 211.581   6
  -3   0 -25 58.1634 149.557   6
  -3   0 -26-16.5061 128.044   6
  -3   0 -27 64.4949 116.585   6
   3  -1 -30-98.0480 91.4332   6
   3   1 -30-175.766 108.654   6
   3   1 -29 802.558 178.191   6
   3  -1 -29 532.846 141.069   6
   3  -1 -28 3052.73 273.767   6
   3   1 -28 2981.87 300.819   6
   3   1 -27-129.637 159.299   6
   3  -1 -27-110.464 152.955   6
   3  -1 -26 11071.4 568.185   6
   3   1 -26 11744.1 596.198   6
   3   1 -25 817.441 252.531   6
   3  -1 -25 811.263 237.673   6
   3  -1 -24 923.991 252.262   6
   3   1 -24 462.747 224.139   6
   3  -1 -23 3009.50 368.475   6
   3   1 -23 3757.05 387.571   6
   3  -1 -22 32948.6 1011.22   6
   3   1 -22 34566.1 1043.11   6
   3   1 -22 34163.3 1813.03   2
   3   1 -21 1564.97 486.479   2
   3  -1 -21 1218.69 369.175   2
   3  -1 -21 1310.46 262.080   6
   3   1 -21 1700.17 301.380   6
   3  -1 -20 12410.9 1044.17   2
   3   1 -20 12610.9 1035.95   2
   3  -1 -20 12607.2 617.316   6
   3   1 -20 12963.1 646.493   6
   3  -1 -19 7306.31 781.282   2
   3   1 -19 7495.22 785.459   2
   3  -1 -19 6909.70 477.193   6
   3   1 -19 7208.10 463.336   6
   3  -1 -18 98722.9 2603.93   2
   3   1 -18 95755.2 2653.98   2
   3  -1 -18 96804.4 1579.15   6
   3   1 -18 99245.4 1595.42   6
   3  -1 -17 66.6403 217.340   2
   3   1 -17 441.733 270.601   2
   3   1 -16 32955.6 1435.89   2
   3  -1 -16 33717.7 1371.62   2
   3   1 -15 3333.72 471.192   2
   3  -1 -15 3362.68 455.228   2
   3   1 -14 99432.2 2322.39   2
   3  -1 -14 101049. 2166.10   2
   3   1 -13 1014.18 280.586   2
   3  -1 -13 963.745 266.853   2
   3  -1 -12 22964.8 933.710   2
   3   1 -12 24144.7 1010.28   2
   3   1 -11 70.5921 174.751   2
   3  -1 -11 61.4920 162.882   2
   3   1 -10 17008.4 766.167   2
   3  -1 -10 15689.1 681.889   2
   3   1  -9 2214.22 282.619   2
   3  -1  -9 1943.36 237.284   2
   3   1  -8 75950.0 1445.39   2
   3  -1  -8 75836.6 1282.98   2
   3   1  -7 50021.0 1082.85   2
   3  -1  -7 51327.7 950.038   2
   3   1  -6 410657. 3013.03   2
   3  -1  -6 413889. 2553.80   2
   3  -1  -5 99.7204 83.3448   2
   3   1  -5 53.7626 109.153   2
   3   1  -4 363148. 2539.54   3
   3  -1  -4 358568. 1804.30   2
   3  -1  -4 363997. 2732.67   4
   3  -1  -3 2557.78 161.013   1
   3   1  -3 2310.97 197.055   3
   3  -1  -3 2713.48 251.722   4
   3   1  -2 75882.2 935.222   3
   3  -1  -2 73148.2 832.666   3
   3   1  -1 12781.5 383.442   3
  -3   1   1 12438.9 272.495   2
   3   1   0 32190.8 665.736   3
   3  -1   0 33338.3 514.766   3
  -3   1   0 31677.6 535.649   2
  -3   1  -1 8681.24 343.646   2
   3  -1   1 8090.23 287.525   3
   3   1   1 8525.02 367.322   3
   3   1   1 9044.72 302.771   4
  -3   1  -2 455429. 2894.21   2
  -3   1  -3 304.011 147.403   2
  -3  -1  -3 575.273 184.492   2
   3  -1   3 336.027 197.971   5
   3  -1   4 144198. 1592.20   5
   3   1   4 144917. 1060.50   5
  -3   1  -4 145733. 1852.88   2
  -3  -1  -4 145384. 1835.54   2
   3  -1   5 36394.0 838.787   5
  -3  -1  -5 35111.8 965.745   2
  -3   1  -5 34882.2 969.252   2
  -3  -1  -6 270617. 2900.36   2
  -3   1  -6 273395. 2940.30   2
  -3  -1  -7 86950.9 1722.43   2
  -3   1  -7 88185.5 1756.22   2
  -3   1  -8 5446.67 475.634   2
  -3  -1  -8 4818.09 460.639   2
  -3  -1  -9 185.562 215.632   2
  -3   1  -9 469.088 288.930   2
  -3   1 -10 27696.9 1157.35   2
  -3  -1 -10 27151.3 1129.02   2
  -3   1 -11 728.914 252.704   2
  -3  -1 -11 785.218 315.017   2
  -3   1 -12 388.221 248.127   2
  -3  -1 -12 259.752 251.378   2
  -3  -1 -13 19681.6 1151.58   2
  -3   1 -13 19744.1 1137.98   2
  -3  -1 -14 1641.81 408.552   2
  -3   1 -14 1996.72 431.888   2
  -3   1 -15 23260.5 793.232   6
  -3  -1 -15 23718.9 770.859   6
  -3  -1 -15 22398.2 1358.16   2
  -3   1 -15 23311.4 1346.27   2
  -3  -1 -16 1316.66 260.186   6
  -3   1 -16 1734.48 283.710   6
  -3   1 -16 1340.54 389.202   2
  -3   1 -17 9986.23 573.946   6
  -3  -1 -17 9544.24 547.217   6
  -3   1 -17 10243.0 1009.55   2
  -3   1 -18 32202.4 1019.59   6
  -3  -1 -18 30265.8 972.186   6
  -3   1 -19 9467.15 620.291   6
  -3  -1 -19 8737.13 570.854   6
  -3  -1 -20 8192.68 563.910   6
  -3   1 -20 8660.39 593.996   6
  -3   1 -21 636.058 255.498   6
  -3  -1 -21 568.334 223.463   6
  -3   1 -22 14921.7 723.858   6
  -3  -1 -22 14787.2 684.853   6
  -3  -1 -23 2592.62 319.232   6
  -3   1 -23 2568.46 320.252   6
  -3   1 -24 13597.8 642.730   6
  -3  -1 -24 12800.8 599.135   6
  -3   1 -25 153.130 170.359   6
  -3  -1 -25-27.0617 136.686   6
  -3   1 -26 4845.21 329.863   6
  -3  -1 -26 4378.84 298.307   6
  -3   1 -27 426.170 137.426   6
   3   2 -30 413.938 138.987   6
   3   2 -29 222.113 148.611   6
   3  -2 -28 865.517 167.742   6
   3   2 -28 974.053 210.970   6
   3  -2 -27 4674.51 344.484   6
   3   2 -27 4454.01 382.627   6
   3   2 -26-175.312 207.254   6
   3  -2 -26 137.213 154.525   6
   3  -2 -25 625.284 204.567   6
   3   2 -25 482.697 228.758   6
   3  -2 -24 261.874 188.215   6
   3   2 -24 577.229 246.353   6
   3   2 -23 2972.26 366.785   6
   3  -2 -23 2861.37 363.454   6
   3   2 -22 32.7417 229.242   6
   3   2 -22-145.103 329.436   2
   3  -2 -22-36.6207 203.256   6
   3   2 -21 18438.3 1300.05   2
   3   2 -21 17994.6 758.382   6
   3  -2 -21 17597.9 726.222   6
   3  -2 -20 3893.19 363.991   6
   3   2 -20 4459.76 657.145   2
   3   2 -20 4468.36 405.103   6
   3   2 -19 1193.28 260.048   6
   3  -2 -19 819.789 226.501   6
   3  -2 -19 1192.64 366.464   2
   3   2 -19 1461.16 429.629   2
   3  -2 -18 21994.1 744.146   6
   3   2 -18 22022.7 768.464   6
   3   2 -18 23766.3 1357.32   2
   3  -2 -18 23208.9 1286.72   2
   3   2 -17 10101.2 872.807   2
   3  -2 -17 9015.55 768.721   2
   3   2 -16 76696.6 2279.58   2
   3  -2 -16 79499.0 2105.06   2
   3   2 -15 4775.70 557.699   2
   3  -2 -15 5178.26 525.208   2
   3   2 -14 53471.6 1742.67   2
   3  -2 -14 47958.6 1470.78   2
   3   2 -13 559.901 204.365   2
   3  -2 -13 1174.78 289.145   4
   3  -2 -13 788.916 238.347   2
   3  -2 -12 19271.8 828.836   2
   3   2 -12 18703.1 930.460   2
   3  -2 -12 20340.0 841.354   4
   3   2 -11 1344.60 307.925   2
   3  -2 -11 1337.48 262.963   4
   3  -2 -11 1419.69 235.436   2
   3  -2 -10 4300.48 349.387   2
   3   2 -10 4090.93 420.144   2
   3  -2 -10 4592.18 396.955   4
   3  -2  -9 18017.3 639.385   2
   3   2  -9 18258.7 806.886   2
   3  -2  -9 18449.1 721.180   4
   3  -2  -8 18104.3 574.827   2
   3   2  -8 17910.3 733.265   2
   3  -2  -8 17333.3 672.445   4
   3  -2  -7 5614.73 297.544   2
   3   2  -7 5790.68 414.945   2
   3  -2  -7 5440.94 402.482   4
   3  -2  -6 50598.2 750.713   2
   3   2  -6 51758.5 1124.38   2
   3  -2  -6 52334.8 1072.78   4
   3   2  -5 705.541 171.933   2
   3  -2  -5 555.156 175.828   4
   3  -2  -5 746.509 93.6982   2
   3  -2  -4 4350.78 278.088   1
   3   2  -4 4309.40 308.988   3
   3   2  -4 4621.83 310.167   2
   3  -2  -4 4378.49 318.229   4
   3   2  -3 4426.96 280.044   3
   3  -2  -3 4449.54 259.930   1
   3   2  -2 14417.2 449.793   3
  -3   2   1 22038.5 384.402   2
   3   2  -1 22675.2 569.222   3
   3  -2   0 401.057 72.3753   3
   3   2   0 294.260 144.861   3
  -3   2   0 221.546 97.7844   2
  -3   2  -1 12017.1 439.295   2
   3  -2   1 11953.2 297.485   3
   3   2   1 11392.7 464.134   3
  -3   2  -2 73492.2 1172.11   2
   3   2   2 75188.4 734.158   4
  -3   2  -3 96821.4 1459.50   2
   3  -2   3 100339. 1426.65   5
  -3   2  -4 47195.3 1086.24   2
   3  -2   4 46640.8 1015.07   5
  -3   2  -5 879.771 213.279   2
   3  -2   5 1024.70 221.973   5
  -3  -2  -6 19793.4 791.963   2
  -3   2  -6 19268.2 806.591   2
  -3  -2  -7 1688.25 284.914   2
  -3   2  -7 1416.05 258.059   2
  -3  -2  -8 1766.09 324.329   2
  -3   2  -8 1344.90 295.232   2
  -3  -2  -9 613.465 260.149   2
  -3   2  -9 328.180 251.670   2
  -3  -2 -10 47999.3 1540.56   2
  -3   2 -10 47815.5 1559.92   2
  -3  -2 -11 515.186 248.052   2
  -3   2 -11 387.541 262.930   2
  -3  -2 -12 30038.8 1349.96   2
  -3   2 -12 30254.5 1348.82   2
  -3   2 -13 17977.4 1093.70   2
  -3   2 -14 880.448 300.364   2
  -3   2 -15 2608.04 298.795   6
  -3   2 -15 2453.01 487.640   2
  -3  -2 -16 2544.58 317.878   6
  -3   2 -16 3294.59 352.679   6
  -3   2 -16 2773.72 534.387   2
  -3  -2 -17 3900.95 392.955   6
  -3   2 -17 4738.95 407.575   6
  -3   2 -17 4969.18 712.478   2
  -3   2 -18 5872.18 473.122   6
  -3  -2 -18 5271.02 429.636   6
  -3   2 -18 5251.27 782.941   2
  -3   2 -19 31510.6 1037.98   6
  -3  -2 -19 29062.6 971.955   6
  -3   2 -20 707.192 240.393   6
  -3  -2 -20 1110.50 248.788   6
  -3  -2 -21 61323.4 1381.40   6
  -3   2 -21 67133.2 1541.43   6
  -3   2 -22 7936.54 555.105   6
  -3  -2 -22 7902.49 501.248   6
  -3   2 -23 32447.2 1045.12   6
  -3  -2 -23 31258.6 904.886   6
  -3   2 -24 1143.92 257.151   6
  -3  -2 -24 779.541 215.205   6
  -3   2 -25 21735.5 751.828   6
  -3  -2 -25 20828.5 635.054   6
  -3   2 -26 4338.28 318.991   6
  -3   2 -27 14751.2 487.814   6
   3   3 -30 696.000 148.886   6
   3   3 -29 2221.86 243.840   6
   3   3 -28 5138.07 385.854   6
   3  -3 -27 2189.46 229.854   6
   3   3 -27 2170.28 274.721   6
   3   3 -26 5322.51 424.059   6
   3  -3 -26 4902.88 354.461   6
   3   3 -25-0.46843 188.796   6
   3  -3 -25 195.481 157.985   6
   3   3 -24 22433.8 859.838   6
   3  -3 -24 21311.7 776.798   6
   3   3 -23 5498.01 462.132   6
   3  -3 -23 5274.65 421.934   6
   3   3 -22 8004.10 529.966   6
   3  -3 -22 7789.15 490.291   6
   3   3 -21 5811.63 796.449   2
   3   3 -21 5525.22 449.833   6
   3  -3 -21 4458.26 383.010   6
   3   3 -20 8265.91 918.906   2
   3  -3 -20 7632.88 478.857   6
   3   3 -20 8737.34 547.340   6
   3   3 -19 228.137 253.927   2
   3   3 -19 206.586 197.810   6
   3  -3 -19 391.392 178.148   6
   3   3 -18 2027.48 450.117   2
   3   3 -18 1886.83 281.265   6
   3   3 -17 790.823 270.292   2
   3   3 -16 25264.3 1326.78   2
   3  -3 -16 23584.4 1153.05   2
   3   3 -15 6541.17 691.562   2
   3  -3 -15 6667.70 605.141   2
   3   3 -14 5040.85 566.028   2
   3  -3 -14 5217.23 520.609   2
   3   3 -13 1074.61 322.189   2
   3  -3 -13 1346.98 263.950   2
   3   3 -12 2370.53 380.057   2
   3  -3 -12 2510.36 338.648   4
   3  -3 -12 2378.80 337.226   2
   3   3 -11-144.240 219.317   2
   3  -3 -11-47.8313 170.989   4
   3  -3 -11-6.40062 151.978   2
   3   3 -10 100230. 2047.23   2
   3  -3 -10 96847.5 1613.20   4
   3   3  -9 2782.02 358.870   2
   3  -3  -9 2579.55 295.436   4
   3  -3  -9 2569.02 261.010   2
   3  -3  -8 137395. 1594.10   2
   3   3  -8 137318. 2159.95   2
   3  -3  -8 139868. 1895.01   4
   3   3  -7 4964.45 402.143   2
   3  -3  -7 4874.17 376.447   4
   3   3  -6 280285. 2851.67   2
   3   3  -5 37693.7 906.139   3
   3   3  -5 37087.1 981.886   2
   3  -3  -5 36545.0 899.494   1
   3   3  -4 72806.7 1202.32   3
   3  -3  -4 72606.7 1201.58   1
   3   3  -3 28956.0 697.470   3
   3  -3  -3 30445.4 740.215   1
  -3   3   2 157437. 1024.43   2
   3   3  -2 157129. 1570.97   3
  -3   3   1 34451.4 573.291   2
   3   3  -1 36133.9 778.059   3
  -3  -3   1 35315.0 665.899   1
  -3   3   0 15249.5 454.054   2
   3   3   0 15880.4 556.445   3
  -3   3  -1 11886.4 453.160   2
   3  -3   1 12451.2 238.849   3
   3   3   1 11740.9 499.468   3
  -3   3  -2 505087. 3366.65   2
   3   3   2 499662. 3376.34   3
   3  -3   2 508066. 3625.08   5
  -3   3  -3 30666.8 849.134   2
   3  -3   3 30231.7 873.443   5
  -3   3  -4 2744.44 300.375   2
   3  -3   4 2889.54 320.218   5
  -3   3  -5 18303.3 759.028   2
   3  -3   5 18076.7 735.510   5
  -3   3  -6 2317.71 314.301   2
  -3   3  -7 70024.9 1654.94   2
  -3   3  -8 20363.2 967.717   2
  -3   3  -9 744.784 258.697   2
  -3   3 -10 5243.86 553.085   2
  -3   3 -11 10715.7 795.489   2
  -3   3 -12 728.807 304.653   2
  -3   3 -13 10854.9 870.538   2
  -3   3 -14 3201.88 503.871   2
  -3   3 -15 310.463 173.755   6
  -3   3 -15 175.877 237.250   2
  -3   3 -16 851.613 222.420   6
  -3  -3 -16 555.383 175.015   6
  -3  -3 -17 4757.29 389.901   6
  -3   3 -17 4971.77 439.158   6
  -3   3 -17 4819.40 710.076   2
  -3   3 -18 12637.5 666.684   6
  -3   3 -18 12521.2 1155.61   2
  -3  -3 -18 12008.5 594.928   6
  -3   3 -19 5296.61 466.548   6
  -3  -3 -19 5132.24 418.846   6
  -3   3 -20 1090.71 312.129   6
  -3  -3 -20 595.902 220.025   6
  -3   3 -21-47.3492 208.772   6
  -3  -3 -21 395.313 209.219   6
  -3   3 -22 7064.36 519.102   6
  -3  -3 -22 6222.48 432.873   6
  -3   3 -23 139.622 216.294   6
  -3  -3 -23 370.099 191.526   6
  -3   3 -24 5842.37 441.465   6
  -3   3 -25 5086.97 389.191   6
  -3   3 -26 96.0764 137.634   6
  -3   3 -27 3249.07 261.256   6
   3   4 -30 1863.11 194.996   6
   3   4 -29 8341.88 420.640   6
   3   4 -28 930.091 215.467   6
   3   4 -27 14236.7 624.237   6
   3   4 -26-140.002 180.476   6
   3   4 -25 11032.3 611.174   6
   3   4 -24 8239.21 544.755   6
   3   4 -23 4091.59 404.117   6
   3   4 -22 3592.17 383.047   6
   3   4 -21 12101.5 1114.13   2
   3   4 -21 11761.8 627.462   6
   3   4 -20 6126.07 773.491   2
   3   4 -20 6670.62 489.375   6
   3   4 -19 40.0468 192.703   6
   3   4 -19 253.556 318.128   2
   3   4 -18 743.428 225.577   6
   3   4 -18 452.745 293.296   2
   3   4 -17 6414.31 417.475   6
   3   4 -17 6121.32 720.157   2
   3   4 -16 325.801 284.353   2
   3   4 -15 7488.58 733.904   2
   3   4 -14 19124.6 1095.63   2
   3   4 -13 2030.37 397.972   2
   3   4 -12 200583. 3322.75   2
   3   4 -11 480.763 258.247   2
   3   4 -10 1315.57 320.232   2
   3   4  -9 13477.4 755.325   2
   3   4  -8 417.036 202.593   2
   3   4  -7 181.325 164.395   2
   3   4  -6 34490.5 1053.71   2
   3  -4  -6 32803.7 1000.09   1
   3   4  -5 29957.0 942.163   2
   3   4  -5 29142.1 821.341   3
   3  -4  -5 28702.2 886.073   1
   3   4  -4 1602.02 231.124   3
   3  -4  -4 1775.54 255.709   1
   3   4  -3 23335.9 667.291   3
  -3   4   3 21552.6 425.229   2
   3  -4  -3 22073.5 746.620   1
   3   4  -2 1729.74 197.846   3
  -3   4   2 1708.61 144.946   2
  -3   4   1 471727. 2664.10   2
  -3  -4   1 473023. 3051.56   1
  -3   4   0 48822.3 883.484   2
   3   4   0 50074.8 1010.75   3
  -3  -4   0 47294.3 954.933   1
  -3   4  -1 191309. 1976.56   2
   3   4   1 184603. 2074.19   3
  -3   4  -2 2071.21 258.234   2
   3   4   2 2198.75 267.318   3
   3  -4   2 2578.62 342.823   5
  -3   4  -3 11450.9 556.833   2
   3   4   3 11568.3 547.006   3
   3  -4   3 12344.9 607.958   5
  -3   4  -4 19659.6 778.934   2
   3  -4   4 19701.7 794.456   5
  -3   4  -5 14296.2 699.533   2
   3  -4   5 14508.4 710.499   5
  -3   4  -6 11922.5 671.149   2
  -3   4  -7-78.8333 214.228   2
  -3   4  -8 18944.1 950.856   2
  -3   4  -9 1282.97 305.274   2
  -3   4 -10 13659.7 886.955   2
  -3   4 -11 3829.62 508.209   2
  -3   4 -12-54.5461 207.945   2
  -3   4 -13 603.447 272.108   2
  -3   4 -14 282.327 180.721   6
  -3   4 -14 63.3294 264.442   2
  -3   4 -15 198.552 190.074   6
  -3   4 -15-321.960 247.154   2
  -3   4 -16 5860.61 437.857   6
  -3   4 -16 5834.25 752.220   2
  -3   4 -17 36.9109 183.238   6
  -3   4 -17 31.1841 259.210   2
  -3   4 -18 4308.68 411.375   6
  -3   4 -18 4443.36 699.796   2
  -3   4 -19 5370.99 461.284   6
  -3   4 -20 213.146 211.747   6
  -3   4 -21 18402.5 828.098   6
  -3   4 -22-33.1331 218.062   6
  -3   4 -23 550.904 225.162   6
  -3   4 -24 466.162 217.118   6
  -3   4 -25 11251.8 532.931   6
  -3   4 -26 11.6176 128.647   6
  -3   4 -27 650.698 138.973   6
   3   5 -30 5263.33 289.828   6
   3   5 -29 1087.91 188.717   6
   3   5 -28 15817.7 600.592   6
   3   5 -27 143.927 161.865   6
   3   5 -26 32813.7 960.774   6
   3   5 -25 640.843 222.898   6
   3   5 -24 34098.7 1048.92   6
   3   5 -23 2013.56 324.505   6
   3   5 -22 22260.3 857.376   6
   3   5 -21 491.789 205.124   6
   3   5 -21 350.497 409.156   2
   3   5 -20 26768.5 1652.55   2
   3   5 -20 25159.7 887.576   6
   3   5 -19 8508.23 907.900   2
   3   5 -19 8493.84 527.312   6
   3   5 -18 6371.10 792.969   2
   3   5 -18 6826.83 454.974   6
   3  -5 -18 5935.99 446.624  10
   3   5 -17 146.563 174.345   6
   3   5 -17-129.954 303.973   2
   3   5 -16 5182.48 666.353   2
   3   5 -15 1448.16 372.393   2
   3   5 -14 53812.3 1948.83   2
   3   5 -13 1847.48 377.477   2
   3   5 -12 71398.7 2059.22   2
   3   5 -11 13456.9 887.794   2
   3   5 -10 11914.8 801.573   2
   3   5  -9 575.846 287.237   2
   3   5  -8 120099. 2271.67   2
   3  -5  -8 119535. 2176.47   1
   3   5  -7 1559.65 288.142   2
   3  -5  -7 1573.69 278.403   1
   3  -5  -6 15054.6 734.699   1
   3   5  -6 14726.3 751.146   2
   3  -5  -5 4731.66 404.087   1
   3   5  -5 4279.88 417.069   2
   3   5  -5 4640.89 375.014   3
   3  -5  -4 135736. 2002.27   1
   3   5  -4 132406. 1805.04   3
   3   5  -3 7543.98 402.523   3
  -3   5   3 7716.47 314.764   2
   3   5  -2 11995.5 498.179   3
  -3   5   2 11202.1 410.927   2
   3   5  -1 117.743 155.801   3
  -3   5   1 156.712 97.9487   2
  -3   5   0 3876.37 291.680   2
  -3  -5   0 3871.19 325.419   1
   3   5   0 4082.80 321.016   3
   3  -5   0 4267.34 395.688   5
  -3   5  -1 541.321 154.805   2
  -3  -5  -1 747.014 164.745   1
   3   5   1 896.283 188.567   3
   3  -5   1 623.979 207.247   5
  -3   5  -2 37003.1 1007.34   2
  -3  -5  -2 35281.6 1032.94   1
   3   5   2 35537.7 992.729   3
   3  -5   2 37439.1 1107.85   5
  -3   5  -3 7381.36 483.200   2
   3   5   3 7584.71 478.160   3
   3  -5   3 7607.70 542.492   5
  -3   5  -4 11556.3 637.097   2
   3   5   4 12022.0 605.141   3
   3  -5   4 12248.4 687.514   5
  -3   5  -5 538.467 200.847   2
   3   5   5 548.710 186.055   3
   3  -5   5 42.8273 219.836   5
  -3   5  -6 5711.04 527.739   2
  -3   5  -7 26194.0 1088.95   2
  -3   5  -8 12447.7 798.667   2
  -3   5  -9 44767.8 1579.50   2
  -3   5 -10 5655.15 608.292   2
  -3   5 -11 1390.40 349.754   2
  -3   5 -12 3529.56 516.626   2
  -3   5 -13 2041.74 450.572   2
  -3   5 -14 4028.29 616.491   2
  -3   5 -14 4483.97 369.955   6
  -3   5 -15 2358.39 506.186   2
  -3   5 -15 2285.63 295.464   6
  -3  -5 -16 1862.38 309.635  10
  -3   5 -16 2385.71 534.777   2
  -3   5 -16 2039.60 316.444   6
  -3   5 -17 5172.91 741.686   2
  -3  -5 -17 5220.27 465.051  10
  -3   5 -17 5028.40 409.003   6
   3   5  17 4625.08 675.599   3
  -3   5 -18 2992.79 344.341   6
  -3   5 -18 3068.48 645.014   2
   3   5  18 3335.19 649.023   3
  -3   5 -19 11078.1 616.106   6
  -3   5 -20 1367.38 308.054   6
  -3   5 -21 5968.85 486.475   6
  -3   5 -22 5533.02 457.768   6
  -3   5 -23 64.4352 194.902   6
  -3   5 -24 23450.3 795.539   6
  -3   5 -25-1.15459 150.563   6
  -3   5 -26 5403.88 336.572   6
  -3   5 -27 6714.25 323.494   6
   3   6 -30 5498.51 277.299   6
   3   6 -29 3507.08 262.140   6
   3   6 -28 462.348 150.622   6
   3   6 -27 1379.63 228.598   6
   3   6 -26 140.056 188.203   6
   3   6 -25 190.857 185.477   6
   3   6 -24 5431.24 441.260   6
   3   6 -23 3517.07 367.790   6
   3   6 -22 11509.4 616.056   6
   3   6 -21 178.198 199.849   6
   3  -6 -20 6890.23 495.169  10
   3   6 -20 5767.46 796.966   2
   3  -6 -20 5574.46 852.380   1
   3   6 -20 6558.02 476.743   6
   3   6 -19 104.482 275.125   2
   3  -6 -19 225.479 219.057  10
   3   6 -19 91.8011 199.337   6
   3   6 -18 1098.09 477.542   2
   3   6 -18 1479.35 268.852   6
   3  -6 -18 1573.77 306.520  10
   3  -6 -17 4071.90 399.391  10
   3   6 -17 4734.72 715.854   2
   3   6 -17 4201.78 361.436   6
   3  -6 -17 3705.63 436.268  11
   3   6 -16 8457.91 465.367   6
   3   6 -16 9387.66 921.182   2
   3  -6 -16 9352.57 572.145  11
   3   6 -15 4957.57 650.261   2
   3   6 -14 3545.05 522.795   2
   3   6 -13 505.576 270.863   2
   3   6 -12 8086.08 749.319   2
   3   6 -11 5857.21 619.078   2
   3  -6 -11 5411.92 570.842   1
   3   6 -10 1941.80 416.472   2
   3  -6 -10 1804.23 377.797   1
   3   6  -9 123.555 213.235   2
   3  -6  -9 14.5711 217.027   1
   3   6  -8 89206.9 2052.65   2
   3  -6  -8 90188.7 2030.45   1
   3   6  -7 242.176 211.465   2
   3  -6  -7 341.116 202.376   1
   3   6  -6 51933.2 1487.88   2
   3  -6  -6 54028.3 1450.63   1
   3   6  -5 328.924 167.938   2
   3   6  -5 431.330 184.744   3
   3  -6  -5 350.037 184.647   1
   3   6  -4 5740.07 512.010   2
   3   6  -4 6427.89 443.354   3
   3  -6  -4 6472.16 482.155   1
   3   6  -3 11026.1 524.717   3
  -3   6   3 12001.9 458.065   2
  -3   6   3 11953.1 364.772   3
  -3   6   2 3006.51 151.535   3
   3  -6  -2 3301.90 372.060   5
  -3   6   2 3139.71 259.184   2
   3   6  -2 2924.77 274.104   3
  -3   6   1 101858. 1486.18   2
   3  -6  -1 103882. 1840.67   5
  -3   6   0 11455.8 547.214   2
  -3  -6   0 12628.8 612.864   1
   3  -6   0 12084.8 667.950   5
   3   6   0 13213.3 581.637   3
  -3   6  -1-51.5657 126.993   2
  -3  -6  -1 229.225 169.523   1
   3  -6   1 214.032 230.683   5
   3   6   1 345.260 184.019   3
  -3   6  -2 615.828 196.896   2
  -3  -6  -2 459.991 194.909   1
   3  -6   2 479.566 237.953   5
   3   6   2 779.051 211.209   3
  -3   6  -3 1131.87 228.015   2
  -3  -6  -3 1186.02 239.189   1
   3   6   3 1168.19 237.368   3
   3  -6   3 1591.27 313.226   5
   3   6   4 79994.7 1649.10   3
   3  -6   4 79218.4 1818.17   5
  -3   6  -4 78685.5 1724.35   2
   3   6   5 165399. 2453.14   3
   3  -6   5 165373. 2714.61   5
  -3   6  -5 166404. 2598.16   2
   3   6   6 7729.72 589.456   3
  -3   6  -6 7055.66 590.195   2
   3   6   7 19344.2 934.298   3
  -3   6  -7 20102.9 1002.35   2
  -3   6  -8 39048.2 1472.93   2
  -3   6  -9 14373.6 969.154   2
  -3   6 -10 7440.54 707.536   2
  -3   6 -11 40661.9 1678.12   2
  -3   6 -12 6901.65 722.874   2
  -3   6 -13 5094.81 661.746   2
  -3   6 -13 5237.62 385.346   6
  -3   6 -14 801.882 217.722   6
  -3   6 -14 647.972 358.002   2
  -3   6 -15 699.139 225.240   6
   3   6  15 726.435 415.108   3
  -3   6 -15 859.663 357.525   2
  -3   6 -16-47.6711 189.362   6
   3   6  16 289.427 355.484   3
  -3   6 -16 337.108 302.482   2
  -3  -6 -16 257.668 209.297  10
  -3   6 -17 473.890 234.301   6
   3   6  17 91.2892 303.459   3
  -3  -6 -17 512.219 267.988  10
  -3   6 -17 639.359 452.256   2
  -3   6 -18 6049.89 452.742   6
  -3  -6 -18 6130.29 503.378  10
  -3   6 -19 874.069 248.930   6
  -3  -6 -19 1022.86 311.199  10
  -3   6 -20 845.352 218.848   6
  -3   6 -21 18355.0 780.005   6
  -3   6 -22 600.283 214.215   6
  -3   6 -23 1549.81 281.214   6
  -3   6 -24 334.727 171.205   6
  -3   6 -25 1141.59 206.597   6
  -3   6 -26 1879.82 207.105   6
  -3   6 -27 118.811 100.002   6
   3   7 -29 1363.48 168.790   6
   3   7 -28 361.029 144.028   6
   3   7 -27 2085.15 258.593   6
   3   7 -26 331.592 169.982   6
   3   7 -25-94.3082 183.298   6
   3   7 -24 7142.70 477.957   6
   3   7 -23 1226.86 270.703   6
   3   7 -22 2854.52 343.869   6
   3  -7 -22 2655.94 360.655  10
   3   7 -21 413.957 211.958   6
   3  -7 -21 430.499 254.592  10
   3  -7 -20 325.077 303.851   1
   3   7 -20 607.571 250.045   6
   3  -7 -19 5247.19 793.594   1
   3   7 -19 6211.75 841.855   2
   3   7 -19 6183.22 452.091   6
   3  -7 -19 5684.72 487.579  10
   3  -7 -18 37720.3 1219.52  11
   3   7 -18 36441.9 1035.23   6
   3  -7 -18 35230.9 1099.20  10
   3  -7 -18 36559.4 1994.01   1
   3   7 -18 35848.0 1929.84   2
   3  -7 -17 2737.19 404.579  11
   3   7 -17 2435.87 288.374   6
   3   7 -17 2787.87 550.119   2
   3  -7 -17 2307.68 329.414  10
   3  -7 -17 2621.59 569.342   1
   3  -7 -16 20908.4 1392.06   1
   3  -7 -16 20322.7 878.558  11
   3   7 -16 20429.3 712.690   6
   3   7 -16 20515.8 1364.63   2
   3  -7 -16 19903.8 805.816  10
   3  -7 -15 8211.82 863.661   1
   3   7 -15 8143.93 862.546   2
   3  -7 -14 1510.71 426.012   1
   3   7 -14 1773.93 453.367   2
   3  -7 -13 675.713 323.979   1
   3   7 -13 296.596 234.110   2
   3  -7 -12 27956.2 1377.18   1
   3   7 -12 27643.0 1422.14   2
   3  -7 -11 42232.2 1654.80   1
   3   7 -11 41642.8 1652.17   2
   3  -7 -10 96111.4 2363.27   1
   3   7 -10 94420.0 2404.83   2
   3  -7  -9 91427.6 2240.03   1
   3  -7  -9 88545.1 1559.17   5
   3   7  -9 89713.8 2293.11   2
   3  -7  -8 30735.6 1253.75   1
   3  -7  -8 31691.0 973.303   5
   3   7  -8 30805.4 1275.74   2
   3   7  -7 45251.9 1519.43   2
   3  -7  -7 42234.0 1165.01   5
   3  -7  -7 43677.4 1434.04   1
   3   7  -6 42009.7 1425.81   2
   3  -7  -6 41814.6 1169.46   5
   3  -7  -6 41067.9 1378.03   1
   3   7  -5 35375.7 1276.98   2
   3   7  -5 35299.9 1036.36   3
   3  -7  -5 34172.6 1199.55   1
   3  -7  -5 33512.2 1059.47   5
   3   7  -4 18008.1 725.468   3
   3   7  -4 17049.6 895.020   2
   3  -7  -4 16295.9 769.887   5
  -3   7   4 17831.5 546.569   3
  -3   7   3 28289.3 781.870   2
   3   7  -3 28210.8 889.261   3
   3  -7  -3 29496.2 1027.77   5
  -3   7   3 29535.1 625.471   3
  -3   7   2 42938.5 995.645   2
  -3   7   2 39400.6 542.976   3
   3   7  -2 39884.1 1031.60   3
   3  -7  -2 41722.8 1243.45   5
   3   7  -1 6257.71 435.109   3
   3  -7  -1 6244.90 532.880   5
  -3   7   1 6275.66 415.032   2
   3   7   0 5427.63 407.488   3
   3  -7   0 5540.89 514.529   5
  -3   7   0 4704.83 399.074   2
   3   7   1 1643.63 265.057   3
   3  -7   1 1130.03 286.749   5
  -3  -7  -1 1307.24 267.899   1
  -3   7  -1 1115.81 245.167   2
   3   7   2 14209.8 695.629   3
   3  -7   2 14700.1 820.145   5
  -3  -7  -2 13661.1 745.581   1
  -3   7  -2 12989.2 689.640   2
   3   7   3 10481.2 620.385   3
   3  -7   3 10806.9 715.652   5
  -3  -7  -3 10495.7 685.229   1
  -3   7  -3 9660.81 653.401   2
   3   7   4 920.647 275.397   3
   3  -7   4 756.641 312.190   5
  -3   7  -4 604.702 235.150   2
  -3  -7  -4 712.005 253.594   1
  -3   7  -5 868.879 290.923   2
   3   7   5 1025.78 293.472   3
  -3  -7  -5 728.445 230.266   1
  -3   7  -6 21779.4 1058.96   2
   3   7   6 21986.1 1005.56   3
  -3  -7  -6 21805.1 1081.92   1
  -3   7  -7 1666.32 351.571   2
   3   7   7 2111.76 401.656   3
  -3   7  -8 50267.6 1701.78   2
   3   7   8 49038.2 1578.45   3
  -3   7  -9 1002.58 328.211   2
   3   7   9 582.000 277.829   3
  -3   7 -10 8005.39 774.608   2
   3   7  10 8192.37 715.603   3
  -3   7 -11 19481.6 1207.79   2
   3   7  11 17744.8 1082.54   3
  -3   7 -12 1234.49 338.372   2
   3   7  12 1751.50 428.564   3
  -3  -7 -13 1902.57 341.257  12
  -3   7 -13 2558.49 505.199   2
   3   7  13 2187.94 477.378   3
  -3   7 -13 2207.75 281.433   6
  -3   7 -14 1088.48 391.021   2
  -3   7 -14 711.094 229.918   6
   3   7  14 443.880 328.148   3
  -3   7 -15 59.9183 280.429   2
  -3   7 -15 169.521 174.021   6
   3   7  15-91.9500 322.159   3
  -3  -7 -15-275.041 199.961  10
  -3   7 -16 896.459 412.292   2
  -3  -7 -16 366.007 259.706  10
  -3   7 -16 370.800 195.729   6
   3   7  16 276.205 327.675   3
  -3  -7 -17 1687.24 330.518  10
  -3   7 -17 1531.09 260.501   6
   3   7  17 1823.89 545.733   3
  -3   7 -18 5847.58 463.702   6
  -3  -7 -18 5686.58 497.285  10
  -3   7 -19 4868.45 413.856   6
  -3  -7 -19 4067.39 424.689  10
  -3   7 -20 22248.6 843.496   6
  -3  -7 -20 19857.6 854.156  10
  -3   7 -21 3417.75 356.398   6
  -3   7 -22 11928.6 593.329   6
  -3   7 -23 3515.99 332.452   6
  -3   7 -24 2901.03 278.168   6
  -3   7 -25 157.751 140.749   6
  -3   7 -26 4144.34 267.034   6
   3   8 -29 2214.32 183.887   6
   3   8 -28 2794.98 231.864   6
   3   8 -27 2933.58 293.023   6
   3   8 -26 572.309 165.188   6
   3   8 -25 7609.91 448.495   6
   3   8 -24 7635.97 476.928   6
   3  -8 -23 80.9781 220.221  10
   3   8 -23-222.486 181.495   6
   3  -8 -22 22675.9 893.828  10
   3   8 -22 23316.1 849.431   6
   3  -8 -21 77.7773 221.709  10
   3   8 -21 197.036 192.628   6
   3   8 -20 16783.5 721.333   6
   3  -8 -20 15529.5 772.859  10
   3  -8 -19 606.909 427.362   1
   3   8 -19 1635.43 501.983   2
   3  -8 -19 732.409 259.223  10
   3   8 -19 1166.59 262.517   6
   3  -8 -18 4325.92 428.927  10
   3   8 -18 3597.84 356.829   6
   3  -8 -18 4174.52 697.294   1
   3   8 -18 4274.47 756.762   2
   3  -8 -18 3823.55 458.812  11
   3  -8 -17 2147.84 344.126  10
   3   8 -17 2086.21 282.419   6
   3   8 -17 1629.74 478.813   2
   3  -8 -17 1908.61 469.923   1
   3  -8 -17 2130.58 353.603  11
   3  -8 -16 28872.1 1064.23  11
   3  -8 -16 26195.6 936.952  10
   3   8 -16 27552.0 846.896   6
   3  -8 -16 26535.1 1671.67   1
   3   8 -16 26949.0 1628.12   2
   3  -8 -15 165.993 208.446  10
   3   8 -15 158.576 243.406   2
   3  -8 -15 593.590 330.021   1
   3   8 -15 330.789 179.473   6
   3  -8 -15 157.151 226.152  11
   3   8 -14 40142.2 1857.95   2
   3  -8 -14 41126.7 1222.98  11
   3  -8 -14 41551.9 1892.52   1
   3   8 -13 1426.86 408.910   2
   3  -8 -13 2234.06 487.499   1
   3   8 -12 64791.4 2261.94   2
   3  -8 -12 64914.7 2208.79   1
   3   8 -11 1355.57 379.646   2
   3  -8 -11 1427.65 393.114   1
   3   8 -10 4655.95 599.085   2
   3  -8 -10 5231.54 620.309   1
   3   8  -9 25215.8 1307.24   2
   3  -8  -9 25886.3 1259.66   1
   3  -8  -8 2866.67 482.136   1
   3   8  -8 2938.13 484.655   2
   3  -8  -8 2842.69 370.302   5
   3  -8  -7 16729.4 1014.65   1
   3  -8  -7 17430.1 791.070   5
   3   8  -7 17776.5 1027.63   2
   3  -8  -6 4105.47 490.590   1
   3   8  -6 3618.08 475.415   2
   3  -8  -6 4368.29 461.063   5
   3  -8  -5 7432.64 594.570   5
  -3   8   5 7807.57 431.430   3
   3   8  -5 7147.25 519.214   3
   3   8  -5 7222.53 650.951   2
   3  -8  -4 34392.2 1169.75   5
   3   8  -4 34123.3 1313.00   2
   3   8  -4 34665.5 1069.12   3
  -3   8   4 34946.6 945.242   2
  -3   8   4 35748.2 826.033   3
   3   8  -3 283.305 221.792   3
  -3   8   3 199.388 154.446   2
   3  -8  -3 550.842 266.286   5
  -3   8   2 39540.8 1059.01   2
   3   8  -2 40087.5 1115.66   3
   3  -8  -2 38936.2 1306.76   5
   3   8  -1 42756.1 1115.97   3
   3  -8  -1 44943.0 1399.79   5
  -3   8   1 43467.0 1166.69   2
   3   8   0 5735.21 454.980   3
   3  -8   0 5080.23 532.969   5
  -3   8   0 4798.75 439.789   2
   3   8   1 4740.49 431.509   3
  -3  -8  -1 4522.64 464.824   1
   3  -8   1 4803.84 536.889   5
  -3   8  -1 4169.87 447.304   2
   3   8   2 6257.24 519.488   3
  -3  -8  -2 6211.21 550.069   1
   3  -8   2 5865.19 607.270   5
  -3   8  -2 5474.02 501.141   2
   3   8   3 5271.28 496.988   3
  -3  -8  -3 4658.47 489.889   1
   3  -8   3 5348.24 595.053   5
  -3   8  -3 5072.51 501.524   2
  -3  -8  -4 16078.0 898.751   1
   3   8   4 14615.1 812.247   3
  -3   8  -4 15556.5 871.261   2
  -3  -8  -5 127.408 255.416   1
   3   8   5 465.400 267.916   3
  -3   8  -5 62.6380 222.173   2
  -3  -8  -6 3290.77 480.680   1
   3   8   6 4224.40 483.859   3
  -3   8  -6 3741.57 501.172   2
  -3  -8  -7 3076.55 478.996   1
   3   8   7 3579.35 486.066   3
  -3   8  -7 2798.23 439.201   2
  -3  -8  -8 51760.2 1896.35   1
   3   8   8 51920.9 1722.75   3
  -3   8  -8 51309.3 1794.17   2
  -3  -8  -9 52082.5 1983.67   1
   3   8   9 52738.0 1808.99   3
  -3   8  -9 53014.2 1888.02   2
  -3  -8 -10 43197.6 1905.82   1
   3   8  10 44789.8 1714.36   3
  -3   8 -10 44795.3 1849.34   2
  -3  -8 -11 5726.00 725.679   1
   3   8  11 5305.38 630.499   3
  -3   8 -11 5260.10 670.097   2
  -3   8 -12 12851.6 553.504   6
  -3  -8 -12 11113.5 650.514  12
  -3   8 -12 11194.8 984.928   2
   3   8  12 11913.7 976.384   3
  -3  -8 -12 12540.0 673.186  11
  -3  -8 -13 3625.03 415.904  12
  -3   8 -13 3867.94 345.373   6
   3   8  13 2840.55 571.489   3
  -3   8 -13 3690.07 602.732   2
  -3  -8 -13 3778.52 426.097  11
  -3  -8 -14 12151.9 702.619  11
  -3   8 -14 11704.3 585.447   6
   3   8  14 11706.8 1026.81   3
  -3   8 -14 11767.9 1060.71   2
  -3  -8 -14 11440.3 1115.26   1
  -3  -8 -14 11045.9 645.542  10
  -3   8 -15-11.1267 184.630   6
  -3  -8 -15 74.8350 238.588  11
  -3  -8 -15 308.280 264.751  10
  -3  -8 -15 502.273 450.683   1
  -3   8 -15-18.9537 253.210   2
   3   8  15-109.235 320.177   3
  -3  -8 -16 6272.69 530.885  10
  -3   8 -16 7627.05 492.294   6
  -3  -8 -16 6995.56 978.522   1
  -3   8 -16 6532.57 793.609   2
   3   8  16 5567.96 813.094   3
  -3   8 -17 2457.06 318.010   6
  -3  -8 -17 2661.76 405.094  10
  -3   8 -18 412.904 198.312   6
  -3  -8 -18 498.107 271.832  10
  -3   8 -19 390.811 212.991   6
  -3  -8 -19 115.417 242.752  10
  -3   8 -20 869.808 216.312   6
  -3  -8 -20 1057.67 262.184  10
  -3   8 -21 1213.21 261.525   6
  -3  -8 -21 789.531 252.310  10
  -3   8 -22 3144.92 320.478   6
  -3   8 -23 13598.5 573.337   6
  -3   8 -24 2954.05 310.968   6
  -3   8 -25 1590.65 192.167   6
  -3   8 -26 176.126 101.865   6
   3   9 -28 2997.55 217.858   6
   3   9 -27 640.505 140.422   6
   3   9 -26 183.300 129.762   6
   3   9 -25 665.422 172.742   6
   3  -9 -24 4214.75 376.852  10
   3   9 -24 4816.07 372.469   6
   3   9 -23 284.844 202.404   6
   3  -9 -23 269.724 206.376  10
   3   9 -22 1132.06 231.148   6
   3  -9 -22 1521.42 288.179  10
   3   9 -21 323.411 231.544   6
   3  -9 -21 94.3154 234.366  10
   3   9 -20 92.6660 181.217   6
   3  -9 -20-183.661 247.018  10
   3   9 -19 169.489 194.199   6
   3  -9 -19 122.943 269.840  11
   3  -9 -19 498.359 254.823  10
   3  -9 -18 3913.00 441.747  10
   3   9 -18 4951.47 817.002   2
   3  -9 -18 3930.83 785.592   1
   3  -9 -18 4061.87 516.868  11
   3   9 -18 4375.74 374.099   6
   3  -9 -17 85.7707 216.096  10
   3   9 -17 73.9852 185.410   6
   3   9 -17 94.0748 354.448   2
   3  -9 -17-359.535 304.454   1
   3  -9 -17 230.638 262.671  11
   3  -9 -16-247.532 250.486  10
   3   9 -16 147.588 187.039   6
   3   9 -16 165.568 373.414   2
   3  -9 -16 32.0595 279.137   1
   3  -9 -16 127.274 260.233  11
   3  -9 -15 1414.20 304.553  10
   3   9 -15 1327.32 230.284   6
   3   9 -15 970.700 406.912   2
   3  -9 -15 802.991 323.946  11
   3  -9 -15 1095.44 407.534   1
   3   9 -14-23.6083 274.587   2
   3  -9 -14 163.304 259.690   1
   3  -9 -14-171.896 274.494  11
   3  -9 -14 198.380 213.453  10
   3   9 -13 4832.35 679.826   2
   3  -9 -13 4054.64 679.421   1
   3  -9 -13 5425.59 474.268  11
   3  -9 -13 5344.96 429.825  10
   3   9 -12 3510.20 614.902   2
   3  -9 -12 2925.16 591.687   1
   3   9 -11 38487.3 1750.08   2
   3  -9 -11 38802.7 1732.60   1
   3   9 -10 420.569 284.581   2
   3  -9 -10 491.885 302.260   1
   3   9  -9 2094.12 438.923   2
   3  -9  -9 1532.79 385.877   1
   3   9  -8 7218.73 721.481   2
  -3   9   8 7361.14 521.396   3
   3  -9  -8 6619.88 680.484   1
   3   9  -7 4234.39 548.625   2
   3  -9  -7 3861.99 452.024   5
  -3   9   7 4560.89 395.806   3
   3  -9  -7 3998.03 533.501   1
   3   9  -6 9338.68 784.814   2
  -3   9   6 10368.8 552.328   3
   3  -9  -6 9078.71 640.984   5
   3  -9  -5 10814.0 704.115   5
   3   9  -5 10997.4 648.762   3
   3   9  -5 10967.5 827.586   2
   3  -9  -4 10438.5 736.482   5
   3   9  -4 11545.9 835.993   2
  -3   9   4 10823.9 580.244   2
   3   9  -4 11771.5 686.028   3
   3  -9  -3 31750.4 1233.53   5
  -3   9   3 31701.3 999.454   2
   3   9  -3 32019.9 1344.69   2
   3   9  -3 32358.5 1055.35   3
   3  -9  -2 24448.6 1095.44   5
   3   9  -2 22873.9 872.565   3
  -3   9   2 22499.5 884.644   2
  -3   9   1 8345.69 548.747   2
   3   9  -1 8422.79 553.856   3
   3  -9  -1 8896.04 728.950   5
  -3   9   0 17575.8 835.156   2
   3   9   0 16800.8 764.491   3
   3  -9   0 17167.6 952.291   5
  -3   9  -1 7105.30 574.765   2
   3   9   1 7839.45 539.918   3
   3  -9   1 7466.50 682.490   5
  -3   9  -2 30728.6 1198.35   2
  -3  -9  -2 32563.0 1295.01   1
   3   9   2 32562.1 1119.38   3
   3  -9   2 32036.5 1362.20   5
  -3   9  -3 20953.7 1036.26   2
   3   9   3 22302.0 964.546   3
  -3  -9  -3 23170.1 1119.73   1
  -3   9  -4 20310.1 1045.47   2
   3   9   4 20280.3 967.774   3
  -3  -9  -4 20219.3 1101.35   1
  -3   9  -5 47144.9 1633.25   2
   3   9   5 46474.2 1514.32   3
  -3  -9  -5 47800.2 1721.18   1
  -3   9  -6 7126.21 657.291   2
   3   9   6 7055.12 650.397   3
  -3  -9  -6 6407.53 654.904   1
  -3   9  -7 33690.2 1477.10   2
   3   9   7 31359.2 1351.31   3
  -3  -9  -7 34484.0 1551.77   1
  -3   9  -8 2580.67 506.290   2
   3   9   8 3244.07 506.192   3
  -3  -9  -8 2508.54 500.010   1
  -3   9  -9 13864.5 1044.25   2
   3   9   9 14899.1 1028.41   3
  -3  -9  -9 15194.5 1115.16   1
  -3  -9 -10 31011.4 1020.82  12
  -3  -9 -10 34334.7 1711.04   1
  -3   9 -10 34753.2 1677.27   2
   3   9  10 33132.7 1552.30   3
   3   9  11 10301.9 923.768   3
  -3   9 -11 11044.7 503.094   6
  -3  -9 -11 10120.5 616.151  12
  -3  -9 -11 11075.3 1026.48   1
  -3   9 -11 10930.5 975.241   2
  -3  -9 -11 11029.1 659.035  11
   3   9  12 26230.9 1495.22   3
  -3  -9 -12 25445.1 1018.66  12
  -3   9 -12 27939.9 824.547   6
  -3  -9 -12 27832.2 1672.69   1
  -3   9 -12 26556.4 1555.43   2
  -3  -9 -12 28112.5 1039.93  11
  -3  -9 -13 3285.41 434.613  12
  -3  -9 -13 3252.70 396.322  10
  -3  -9 -13 3217.72 440.125  11
  -3   9 -13 3165.32 316.874   6
  -3  -9 -13 3152.65 644.739   1
  -3   9 -13 3851.08 616.448   2
   3   9  13 2814.68 534.359   3
  -3  -9 -14 730.471 278.488  10
  -3  -9 -14 1106.24 352.418  11
  -3   9 -14 1377.27 261.935   6
  -3   9 -14 1293.83 426.002   2
  -3  -9 -14 1453.53 497.283   1
   3   9  14 383.320 296.285   3
  -3  -9 -15 5998.33 513.283  10
  -3  -9 -15 5699.60 509.822  11
  -3   9 -15 6111.71 438.501   6
  -3   9 -15 6124.36 832.046   2
  -3  -9 -15 5459.49 868.774   1
   3   9  15 5074.54 815.864   3
  -3   9 -16 14191.9 660.406   6
  -3  -9 -16 15275.1 779.286  11
  -3  -9 -16 13035.5 740.737  10
  -3  -9 -17 17166.5 855.537  10
  -3   9 -17 18744.8 763.351   6
  -3   9 -18 4061.44 375.155   6
  -3  -9 -18 3672.00 408.147  10
  -3  -9 -19 12890.9 700.400  10
  -3   9 -19 14082.4 659.249   6
  -3   9 -20 21597.7 797.767   6
  -3  -9 -20 19632.2 842.027  10
  -3  -9 -21 2729.08 337.941  10
  -3   9 -21 2463.67 301.811   6
  -3  -9 -22 17693.4 688.946  10
  -3   9 -22 19440.7 690.787   6
  -3   9 -23 2535.99 272.888   6
  -3   9 -24 25690.7 681.138   6
  -3   9 -25 1415.52 168.423   6
   3  10 -27 277.123 115.347   6
   3  10 -26 36.3834 113.135   6
   3 -10 -25-59.7390 174.901  10
   3  10 -25 462.106 163.769   6
   3 -10 -24 3583.67 351.345  10
   3  10 -24 4084.60 328.708   6
   3 -10 -23 900.074 242.409  10
   3  10 -23 516.277 191.928   6
   3 -10 -22 4496.59 429.934  10
   3  10 -22 4943.97 382.444   6
   3 -10 -21 252.987 212.434  10
   3  10 -21 681.533 212.355   6
   3 -10 -20 26342.6 1014.97  10
   3  10 -20 28779.0 904.751   6
   3 -10 -19 67.2804 262.014  11
   3 -10 -19 595.652 289.855  10
   3  10 -19 221.407 206.575   6
   3  10 -18 16314.9 684.873   6
   3 -10 -18 14465.8 774.705  10
   3 -10 -18 14490.5 843.750  11
  -3  10  17 360.479 287.973   3
   3 -10 -17 76.1147 292.479  11
   3 -10 -17 528.144 437.505   1
   3  10 -17 278.448 358.523   2
   3 -10 -17 441.444 311.448  10
   3  10 -17 458.271 197.520   6
   3 -10 -16 746.238 297.630  11
   3  10 -16 958.151 199.673   6
   3 -10 -16 831.400 265.457  10
   3 -10 -16 726.520 383.504   1
  -3  10  16 116.702 317.889   3
   3  10 -16 853.602 434.761   2
   3  10 -15 7835.64 938.152   2
   3 -10 -15 7314.96 620.846  11
   3 -10 -15 7250.04 533.170  10
  -3  10  15 7661.00 760.405   3
   3 -10 -15 7199.85 946.312   1
   3  10 -14 5947.27 784.136   2
   3 -10 -14 6353.90 585.572  11
   3 -10 -14 6337.70 488.309  10
  -3  10  14 5560.38 635.647   3
   3 -10 -14 6363.93 846.347   1
   3  10 -13 11793.9 1091.93   2
   3 -10 -13 11542.8 716.207  11
   3 -10 -13 11215.4 635.516  10
  -3  10  13 12213.1 900.518   3
   3 -10 -13 10539.5 1015.22   1
   3  10 -12 224.978 307.992   2
   3 -10 -12 77.4906 236.076  11
   3 -10 -12 537.269 231.403  10
  -3  10  12 49.2669 248.279   3
   3 -10 -12-71.4365 267.649   1
   3  10 -11-132.708 250.367   2
  -3  10  11 63.0149 194.894   3
   3 -10 -11 153.060 245.143   1
   3  10 -10 1965.00 477.719   2
   3 -10 -10 1674.45 423.629   1
   3  10  -9 729.875 283.227   2
   3 -10  -9 394.877 261.073   1
   3  10  -8 43738.3 1829.16   2
   3  10  -7 2667.87 508.047   2
   3 -10  -7 2660.26 396.794   5
   3 -10  -6 34745.7 1297.20   5
   3  10  -6 35583.4 1576.22   2
   3 -10  -5 5990.48 592.282   5
   3  10  -5 6139.07 682.192   2
   3 -10  -4 18009.8 1001.50   5
   3  10  -4 19464.9 1155.43   2
   3 -10  -3 107625. 2391.83   5
   3  10  -3 104786. 2585.00   2
   3  10  -3 109501. 2020.92   3
  -3  10   2 10841.1 661.139   2
   3 -10  -2 11164.9 826.953   5
   3  10  -2 11284.0 857.540   2
   3  10  -2 11300.3 664.111   3
  -3  10   1 217031. 2963.65   2
   3 -10  -1 214307. 3476.33   5
   3  10  -1 218025. 2873.80   3
   3 -10   0 5367.88 613.192   5
   3  10   0 5393.62 466.074   3
  -3  10   0 6058.59 535.340   2
   3  10   1 52802.3 1440.41   3
  -3  10  -1 52066.9 1537.45   2
   3  10   2 2225.86 352.796   3
  -3  10  -2 1767.96 326.888   2
   3  10   3 12806.5 748.576   3
  -3  10  -3 12566.3 854.691   2
  -3 -10  -4 16306.7 1034.88   1
   3  10   4 15659.1 875.732   3
  -3  10  -4 15790.2 978.077   2
  -3 -10  -5 128.271 220.820   1
   3  10   5 118.131 230.585   3
  -3  10  -5-45.7948 186.268   2
  -3 -10  -6 1257.96 364.817   1
   3  10   6 1021.71 323.965   3
  -3  10  -6 1047.85 330.204   2
  -3 -10  -7 1782.25 456.004   1
   3  10   7 1659.85 390.123   3
  -3  10  -7 2154.87 427.765   2
  -3 -10  -8 2520.97 508.089   1
   3  10   8 2745.74 495.318   3
  -3  10  -8 2725.64 489.039   2
  -3  10  -9 2305.09 470.675   2
  -3 -10  -9 3198.82 598.480   1
  -3 -10  -9 2013.07 315.545  11
  -3 -10  -9 2612.12 363.524  12
   3  10   9 2043.84 423.619   3
  -3 -10 -10 4501.91 664.350   1
  -3  10 -10 4423.54 660.745   2
  -3 -10 -10 4130.42 451.456  12
  -3 -10 -10 4565.75 496.352  11
   3  10  10 4314.60 677.060   3
   3  10  11 8033.74 879.561   3
  -3 -10 -11 9248.10 657.922  11
  -3 -10 -11 8783.19 1000.91   1
  -3 -10 -11 8499.91 609.715  12
  -3  10 -11 8688.72 903.073   2
   3  10  12 19479.6 1350.74   3
  -3 -10 -12 19442.0 905.701  11
  -3  10 -12 19004.4 707.188   6
  -3 -10 -12 20992.6 1488.96   1
  -3 -10 -12 19414.5 854.029  10
  -3 -10 -12 18682.5 887.510  12
  -3  10 -12 19251.0 1363.24   2
  -3 -10 -13 9006.79 676.295  11
  -3  10 -13 8625.72 501.071   6
   3  10  13 8172.11 921.293   3
  -3  10 -13 8812.20 934.088   2
  -3 -10 -13 8140.47 985.813   1
  -3 -10 -13 8544.04 597.856  10
  -3  10 -14-149.559 216.243   6
  -3 -10 -14-96.7991 262.082  11
  -3 -10 -14 114.195 241.354  10
  -3 -10 -14 121.992 332.967   1
  -3  10 -14 417.832 389.906   2
   3  10  14 311.035 363.244   3
  -3 -10 -15 3461.83 412.313  10
  -3 -10 -15 4416.14 514.159  11
  -3  10 -15 3465.28 356.856   6
  -3 -10 -16 736.623 270.139  10
  -3 -10 -16 299.133 232.462  11
  -3  10 -16 552.740 214.789   6
  -3 -10 -17 7799.74 588.417  11
  -3 -10 -17 7911.93 586.607  10
  -3  10 -17 8479.29 521.551   6
  -3 -10 -18-67.4283 244.316  10
  -3  10 -18 265.466 192.196   6
  -3 -10 -19-227.361 248.248  10
  -3  10 -19-11.4347 192.970   6
  -3 -10 -20 603.747 227.835  10
  -3  10 -20 1258.29 236.263   6
  -3 -10 -21 2587.53 316.973  10
  -3  10 -21 2760.02 283.538   6
  -3  10 -22 97.8701 148.911   6
  -3 -10 -22 303.005 184.755  10
  -3  10 -23 11398.7 454.992   6
  -3  10 -24 778.004 137.314   6
   3  11 -26 715.216 134.473   6
   3 -11 -25-132.133 149.019  10
   3  11 -25 160.140 134.799   6
   3 -11 -24 5986.86 413.996  10
   3  11 -24 7557.19 396.435   6
   3  11 -23 172.921 145.883   6
   3 -11 -23 297.699 203.922  10
   3  11 -22 1667.79 228.551   6
   3 -11 -22 1726.20 300.496  10
   3  11 -21-87.8965 168.994   6
   3 -11 -21 165.210 228.030  10
   3 -11 -20 5453.70 485.950  10
   3  11 -20 5911.02 424.910   6
   3 -11 -19 344.688 306.558  11
   3 -11 -19 2.26535 246.536  10
   3  11 -19 197.163 208.313   6
   3 -11 -18 1553.89 412.288  11
   3 -11 -18 2319.02 395.116  10
   3  11 -18 2428.56 318.395   6
   3 -11 -17 711.205 343.996  11
   3 -11 -17 711.428 254.412  10
   3 -11 -16 1307.87 325.989  10
   3  11 -16 1246.30 422.720   2
   3 -11 -16 1284.30 397.645  11
   3 -11 -16 1320.08 538.336   1
   3 -11 -15 954.611 283.862  10
   3  11 -15 1199.11 425.187   2
   3 -11 -15 1276.24 384.572  11
   3 -11 -15 821.558 437.431   1
   3 -11 -14 666.360 295.802  10
   3  11 -14 808.415 393.623   2
   3 -11 -14 738.766 320.201  11
   3 -11 -14 302.538 399.668   1
   3 -11 -13 361.059 287.687  10
   3  11 -13 577.926 379.117   2
   3 -11 -13 361.650 299.560  11
   3 -11 -13 615.701 387.120   1
   3 -11 -12 2542.51 359.616  10
   3  11 -12 2166.35 537.394   2
   3 -11 -12 2642.76 408.353  11
   3 -11 -12 1639.80 481.706   1
   3 -11 -11 403.518 261.178  11
   3 -11 -11 226.869 200.583  10
   3  11 -11 970.215 367.418   2
   3 -11 -11 646.454 313.088   7
   3 -11 -11 827.733 391.357   1
   3  11 -10 12670.0 1100.23   2
   3 -11 -10 12142.9 645.946  10
   3 -11 -10 12544.3 715.378  11
   3  11  -9 851.744 374.301   2
   3  11  -8 809.247 334.401   2
   3  11  -7 1087.76 330.308   2
   3  11  -6 317.535 275.506   2
   3  11  -5 7834.04 799.666   2
   3  11  -4 5446.92 659.425   2
   3  11  -3-30.7409 215.032   2
   3  11  -2 73628.1 2260.96   2
   3  11  -1 1064.69 337.804   2
  -3  11   0 49363.0 1554.40   2
  -3  11  -1 1170.99 327.370   2
  -3  11  -2 56053.5 1780.15   2
   3  11   2 56286.2 1595.91   3
   3  11   3-57.8630 214.458   3
  -3  11  -3-223.323 243.795   2
   3  11   4 55500.0 1675.93   3
  -3  11  -4 55912.7 1890.45   2
  -3 -11  -5 193.285 270.577   1
   3  11   5 420.697 228.383   3
  -3  11  -5 191.971 213.606   2
  -3 -11  -6 16804.4 1191.42   1
   3  11   6 17298.6 1026.17   3
  -3  11  -6 17120.1 1107.66   2
  -3  11  -7 9369.52 873.822   2
  -3 -11  -7 10118.0 961.471   1
  -3 -11  -7 9529.32 565.916  12
   3  11   7 9794.71 811.487   3
  -3 -11  -7 9364.46 600.712  11
  -3  11  -8-416.187 356.023   2
  -3 -11  -8 390.786 347.070   1
  -3 -11  -8 273.977 267.398  12
   3  11   8 325.649 315.893   3
  -3 -11  -8-128.897 243.308  11
  -3  11  -9 323.226 272.562   2
  -3 -11  -9 943.689 383.042   1
   3  11   9 450.004 297.786   3
  -3 -11  -9 731.680 286.933  11
  -3 -11  -9 1037.02 304.746  12
  -3 -11 -10-17.0184 230.013  12
   3  11  10 250.741 270.659   3
  -3 -11 -10 366.137 315.586   1
  -3  11 -10 231.164 365.523   2
  -3 -11 -10 145.822 217.878  10
  -3 -11 -10-211.654 272.982  11
  -3 -11 -11 30487.4 1148.36  11
  -3 -11 -11 32305.1 1870.66   1
  -3  11 -11 31873.8 1752.14   2
  -3 -11 -11 30658.3 1122.82  12
  -3 -11 -11 30941.8 1063.23  10
   3  11  11 30735.5 1651.45   3
  -3  11 -12 3682.23 662.711   2
  -3 -11 -12 4135.68 772.842   1
  -3 -11 -12 3313.29 444.548  12
   3  11  12 3648.15 622.823   3
  -3 -11 -12 3469.52 438.357  11
  -3 -11 -12 4121.69 440.834  10
  -3 -11 -13 11116.9 682.996  10
  -3 -11 -13 10819.3 720.406  11
  -3 -11 -13 10514.6 1149.81   1
  -3  11 -13 9808.43 1035.06   2
   3  11  13 9285.49 984.742   3
  -3 -11 -14 1860.84 384.924  11
  -3 -11 -14 1296.90 291.734  10
  -3  11 -14 2023.52 289.536   6
  -3 -11 -15 428.377 256.464  11
  -3 -11 -15 1144.40 343.814  10
  -3  11 -15 797.407 205.376   6
  -3 -11 -16 2213.11 372.155  11
  -3 -11 -16 2099.15 359.749  10
  -3  11 -16 1805.93 260.304   6
  -3 -11 -17 1195.18 353.789  11
  -3 -11 -17 698.691 266.486  10
  -3  11 -17 1236.88 249.381   6
  -3 -11 -18 2327.53 364.103  10
  -3  11 -18 2059.03 271.812   6
  -3 -11 -19 2920.28 380.158  10
  -3  11 -19 2765.81 292.054   6
  -3  11 -20 422.384 174.574   6
  -3 -11 -20 594.554 246.963  10
  -3  11 -21 526.502 161.578   6
  -3 -11 -21-46.0878 171.647  10
  -3 -11 -22 4469.86 345.790  10
  -3  11 -22 5421.84 327.299   6
  -3 -11 -23 2959.26 250.215  10
  -3  11 -23 3366.06 241.310   6
   3 -12 -25 472.976 171.930  10
   3 -12 -24 2046.59 262.486  10
   3  12 -24 2439.39 222.001   6
   3 -12 -23 4025.80 348.822  10
   3  12 -23 4895.69 314.467   6
   3  12 -22 2380.84 234.208   6
   3 -12 -22 2146.23 320.638  10
   3 -12 -21 7352.79 535.517  10
   3  12 -21 8551.74 447.239   6
   3 -12 -20 3673.53 412.705  10
   3 -12 -19 56.3014 280.896  11
   3 -12 -19 387.957 255.233  10
   3 -12 -18 4290.66 513.281  11
   3 -12 -18 5630.83 505.259  10
   3 -12 -17 270.757 268.066  10
   3 -12 -17 972.281 372.778  11
   3 -12 -16 907.080 313.878  10
   3 -12 -16 882.509 349.967  11
   3 -12 -15 4487.97 536.882  11
   3 -12 -15 4952.11 483.004  10
   3  12 -15 5522.58 866.205   2
   3 -12 -15 4027.21 743.852   1
   3 -12 -14 1450.08 355.888  11
   3 -12 -14 1455.22 353.908  10
   3  12 -14 702.891 380.671   2
   3 -12 -14 1252.14 505.668   1
   3  12 -13 3512.14 674.888   2
   3 -12 -13 4570.74 464.528  10
   3 -12 -13 3827.35 497.873  11
   3  12 -12 3444.15 690.250   2
   3 -12 -12 3733.01 428.950  10
   3 -12 -12 3383.79 453.968  11
   3  12 -11 6427.79 889.353   2
   3 -12 -11 6689.49 514.145  10
   3 -12 -11 6360.92 559.911  11
   3 -12 -10 1316.73 325.197  11
   3 -12 -10 1573.87 301.227  10
   3  12 -10 1102.23 351.887   2
   3 -12 -10 1264.07 340.350   7
   3 -12  -9 4723.46 463.153  11
   3  12  -9 3887.90 658.407   2
   3 -12  -9 3593.27 385.430  10
   3 -12  -9 3794.80 464.828   7
   3 -12  -8 6350.56 513.417  11
   3  12  -8 6591.39 821.277   2
   3 -12  -8 6682.89 494.322  10
   3 -12  -8 6323.92 552.254   7
   3 -12  -7 677.856 280.148   7
   3  12  -7 983.575 390.711   2
   3 -12  -7 997.256 309.374  11
   3  12  -6 1652.32 419.190   2
   3  12  -5 23209.6 1423.97   2
   3  12  -4 2414.91 510.021   2
   3  12  -3 50466.8 1968.05   2
   3  12  -2 3332.28 552.976   2
   3  12  -1 55605.9 2044.06   2
   3  12   0 2532.20 457.304   2
  -3  12  -3 30613.4 1413.04   2
  -3 -12  -3 28475.7 963.108  11
  -3  12  -4 624.449 270.397   2
  -3 -12  -4 131.742 201.687  11
  -3  12  -5 5237.48 646.891   2
  -3 -12  -5 5256.39 463.825  11
  -3 -12  -5 6132.64 452.218  10
  -3 -12  -5 5536.82 473.902  12
  -3  12  -6 8974.02 875.983   2
  -3 -12  -6 9476.28 563.788  10
  -3 -12  -6 8208.84 580.211  11
  -3 -12  -6 9232.50 590.752  12
  -3  12  -7 157.298 211.287   2
  -3 -12  -7 50.9666 221.771  10
  -3 -12  -7 153.695 254.141  12
  -3 -12  -7 375.423 241.763  11
  -3 -12  -8 1269.05 304.329  11
  -3 -12  -8 1584.00 491.479   1
  -3  12  -8 1333.53 441.310   2
   3  12   8 1727.92 400.373   3
  -3 -12  -8 1291.74 326.096  12
  -3 -12  -8 1529.08 304.684  10
  -3 -12  -9 2629.83 409.003  11
  -3 -12  -9 2937.63 617.386   1
  -3  12  -9 3264.14 595.739   2
   3  12   9 2542.73 493.490   3
  -3 -12  -9 2623.35 367.461  12
  -3 -12  -9 3277.09 405.531  10
  -3 -12 -10 12334.2 765.337  11
  -3 -12 -10 12589.6 1198.81   1
  -3  12 -10 12580.9 1178.05   2
   3  12  10 10724.2 945.784   3
  -3 -12 -10 12142.8 719.751  12
  -3 -12 -10 13457.5 731.971  10
  -3 -12 -11 18207.8 914.510  11
  -3 -12 -11 15859.2 1357.24   1
  -3  12 -11 18360.4 1350.79   2
  -3 -12 -11 18639.3 876.574  12
   3  12  11 14655.3 1159.04   3
  -3 -12 -11 18333.3 860.715  10
  -3  12 -12 3651.34 655.936   2
  -3 -12 -12 3934.66 719.819   1
  -3 -12 -12 3267.57 429.239  11
  -3 -12 -12 4011.91 436.229  10
   3  12  12 3255.35 579.316   3
  -3 -12 -13 42274.8 1388.27  11
  -3 -12 -13 40979.5 1295.85  10
  -3 -12 -14 3403.75 475.911  11
  -3 -12 -14 3906.84 460.374  10
  -3 -12 -15 66902.7 1651.92  11
  -3 -12 -15 69073.8 1653.30  10
  -3 -12 -16-31.1308 265.026  11
  -3 -12 -16 19.9397 241.616  10
  -3  12 -17 48202.5 1091.69   6
  -3 -12 -17 44236.4 1247.84  11
  -3 -12 -17 46080.8 1316.23  10
  -3  12 -18 677.456 194.865   6
  -3 -12 -18 54.1637 225.640  10
  -3  12 -19 6246.37 379.969   6
  -3 -12 -19 6148.49 476.972  10
  -3  12 -20 86.1928 129.352   6
  -3 -12 -20-456.664 211.733  10
  -3  12 -21 223.992 130.079   6
  -3 -12 -21 136.129 164.575  10
  -3  12 -22 80.3653 114.968   6
  -3 -12 -22 296.353 153.685  10
   3 -13 -25 455.906 128.603  10
   3 -13 -24 337.653 152.666  10
   3 -13 -23 99.4243 161.004  10
   3 -13 -22 5747.13 414.616  10
   3 -13 -21 380.409 219.353  10
   3 -13 -20 7933.14 544.246  10
   3 -13 -19 23.8160 258.569  11
   3 -13 -19 287.085 236.031  10
   3 -13 -18 13345.4 733.856  10
   3 -13 -18 12846.4 819.397  11
   3 -13 -17-103.637 312.239  11
   3 -13 -17-53.9305 245.129  10
   3 -13 -16 8486.94 616.018  10
   3 -13 -16 8107.00 654.923  11
   3 -13 -15 177.071 293.942  11
   3 -13 -15 150.517 315.137  10
   3 -13 -14 21592.5 955.963  10
   3 -13 -14 20406.5 1005.99  11
   3 -13 -13 506.149 299.109  10
   3  13 -13 339.964 292.947   2
   3 -13 -13 293.003 320.006  11
   3 -13 -12 1992.26 369.430  10
   3  13 -12 2070.44 609.947   2
   3 -13 -12 2117.94 409.979  11
   3 -13 -11 2047.75 367.824  10
   3  13 -11 2470.28 622.927   2
   3 -13 -11 1938.63 403.902  11
   3 -13 -10 25233.6 1059.25  11
  -3 -13  10 22479.2 868.233  11
   3 -13 -10 25845.7 983.332  10
   3  13 -10 23643.9 1612.15   2
   3 -13  -9 1358.01 298.872  10
  -3 -13   9 830.855 206.275  11
   3  13  -9 1113.63 413.842   2
   3 -13  -9 1060.29 315.702  11
   3 -13  -8 13663.4 706.510  10
   3 -13  -8 13146.5 754.044  11
   3  13  -8 14506.5 1212.83   2
  -3 -13   8 14043.1 691.911  11
   3 -13  -7 403.800 306.154   7
   3 -13  -7 214.318 209.496  10
  -3 -13   7 164.816 214.095  11
   3  13  -7-109.616 258.665   2
   3 -13  -7 16.4807 234.521  11
   3 -13  -6 251.328 329.935   7
   3 -13  -6 513.148 242.431  10
  -3 -13   6 154.626 205.915  11
   3  13  -6 630.073 388.020   2
   3 -13  -6 379.404 251.042  11
   3 -13  -5 3868.33 428.498   7
   3 -13  -5 3968.62 379.590  10
   3  13  -5 3953.86 661.017   2
   3 -13  -5 3620.76 402.813  11
  -3 -13   5 3692.66 382.678  11
   3  13  -4 22948.2 1457.53   2
   3 -13  -4 25250.6 898.514  11
  -3 -13   4 23595.2 875.327  11
   3 -13  -4 23105.1 908.141   7
   3  13  -3 140.946 285.630   2
   3 -13  -3 71.3232 207.219  11
  -3 -13   3-6.26978 199.365  11
   3  13  -2 3920.41 611.332   2
  -3 -13   2 5066.71 450.213  11
   3 -13  -2 5086.00 422.238  11
   3  13  -1 237.575 237.606   2
  -3 -13   1-275.678 252.286  11
   3  13   0 903.399 327.741   2
  -3 -13   0 1064.85 302.770  11
  -3 -13  -1 11555.3 630.941  11
   3  13   1 9585.44 907.657   2
   3  13   2 1333.79 377.940   2
  -3 -13  -2 2404.98 336.105  12
  -3 -13  -2 2326.78 335.897  11
  -3 -13  -3 83.4505 209.608  12
  -3 -13  -3-331.419 255.352  11
  -3 -13  -3 238.200 234.641  10
  -3 -13  -4 289.599 195.073  12
  -3 -13  -4-239.835 210.509  11
  -3 -13  -4-321.510 222.448  10
  -3 -13  -5 790.138 283.156  12
  -3 -13  -5 751.900 274.841  11
  -3 -13  -5 875.908 245.333  10
  -3 -13  -6 7670.99 544.585  10
  -3 -13  -6 7585.53 566.771  12
  -3 -13  -6 6687.70 546.257  11
  -3 -13  -7 164.829 240.478  10
  -3 -13  -7-187.737 245.806  11
  -3  13  -7-165.019 305.005   2
  -3 -13  -7-192.681 225.674  12
  -3 -13  -8 13246.2 708.625  10
  -3 -13  -8 12319.5 744.552  11
  -3  13  -8 12123.3 1066.22   2
  -3 -13  -8 12906.3 732.730  12
  -3  13  -9 423.553 401.342   2
  -3 -13  -9-129.614 265.247  11
  -3 -13  -9-41.6275 264.883  10
  -3 -13  -9 236.224 278.523  12
  -3 -13 -10 12336.2 776.834  11
  -3 -13 -10 12643.2 735.596  10
  -3 -13 -10 12994.6 740.761  12
  -3  13 -10 10975.0 1101.11   2
  -3 -13 -11 20551.1 985.975  11
  -3 -13 -11 20367.9 915.369  10
  -3 -13 -12 16626.9 892.758  11
  -3 -13 -12 16423.3 843.977  10
  -3 -13 -13 766.712 313.312  11
  -3 -13 -13 225.184 246.706  10
  -3 -13 -14 18354.6 913.255  11
  -3 -13 -14 17692.7 853.466  10
  -3 -13 -15 12403.8 722.026  11
  -3 -13 -15 13381.2 767.894  10
  -3 -13 -16 1388.22 342.252  11
  -3 -13 -16 595.007 240.854  10
  -3 -13 -17 4114.77 422.329  11
  -3 -13 -17 4495.45 448.171  10
  -3 -13 -18 53.5918 203.158  10
  -3 -13 -19 6.78328 189.425  10
  -3 -13 -20 3021.55 321.345  10
  -3 -13 -21 275.037 168.030  10
  -3 -13 -22 85.2099 145.684  10
   3 -14 -24 160.988 121.749  10
   3 -14 -23 91.2531 134.918  10
   3 -14 -22 201.015 165.295  10
   3 -14 -21 757.575 218.493  10
   3 -14 -20 624.685 220.560  10
   3 -14 -19 350.055 260.474  11
   3 -14 -19 151.550 216.480  10
   3 -14 -18 862.359 346.021  11
   3 -14 -18 715.571 248.531  10
   3 -14 -17 62.4777 263.363  11
   3 -14 -17 17.8670 220.428  10
   3 -14 -16 132.211 268.839  11
   3 -14 -16 841.346 322.795  10
   3 -14 -15 1566.15 377.320  11
   3 -14 -15 1923.74 378.394  10
   3 -14 -14 1218.93 359.238  11
   3 -14 -14 1109.34 319.873  10
   3 -14 -13 133.028 289.268  11
   3 -14 -13-207.811 274.960  10
   3 -14 -12 392.239 338.489  11
   3 -14 -12 427.736 282.687  10
   3 -14 -11 1895.11 415.924  11
  -3 -14  11 1728.21 285.960  11
   3 -14 -11 2666.61 418.350  10
   3  14 -11 1399.31 431.320   2
   3 -14 -10-213.658 282.665  11
   3 -14 -10 194.894 274.172  10
  -3 -14  10 163.518 221.207  11
   3  14 -10 85.1861 331.758   2
  -3 -14   9 135.744 192.196  11
   3 -14  -9 310.070 240.385  10
   3 -14  -9 377.924 297.890  11
   3  14  -9-487.849 459.532   2
  -3 -14   8 414.279 249.518  11
   3 -14  -8 885.728 283.847  10
   3 -14  -8 122.015 245.482  11
   3  14  -8 155.611 297.684   2
  -3 -14   7 1857.39 309.864  11
   3 -14  -7 1543.25 292.403  10
   3 -14  -7 1901.14 379.775  11
   3  14  -7 1607.26 482.568   2
  -3 -14   6 233.798 206.240  11
   3  14  -6 3.99846 275.200   2
   3 -14  -6 383.386 256.331  11
   3 -14  -6 139.234 235.967  10
   3  14  -5 482.405 344.340   2
  -3 -14   5 648.577 267.183  11
   3 -14  -5 1039.16 265.010  11
   3 -14  -5 979.704 257.379  10
  -3 -14   4 3565.12 383.951  11
   3 -14  -4 3330.68 371.627  11
   3  14  -4 2698.87 594.446   2
   3 -14  -3 15575.3 742.631  11
   3  14  -3 13494.2 1152.49   2
  -3 -14   3 14436.9 720.990  11
   3 -14  -2 381.976 224.489  11
  -3 -14   2 769.152 259.840  11
   3  14  -2 700.257 337.026   2
   3 -14  -1 51044.5 1275.76  11
   3  14  -1 48233.1 2077.12   2
  -3 -14   1 49703.2 1319.76  11
   3  14   0 3800.93 645.989   2
  -3 -14   0 3723.56 420.141  11
   3 -14   0 4544.72 419.681  11
  -3 -14  -1 55353.8 1404.62  11
  -3 -14  -2 3153.54 399.980  11
  -3 -14  -2 3140.57 389.942  12
  -3 -14  -3 35701.5 1183.10  11
  -3 -14  -3 37272.9 1113.36  12
  -3 -14  -3 38128.3 1105.35  10
  -3 -14  -4 483.367 269.514  11
  -3 -14  -4 321.093 228.188  12
  -3 -14  -4 252.412 216.344  10
  -3 -14  -5 8396.20 595.873  11
  -3 -14  -5 8788.79 597.264  12
  -3 -14  -5 9143.94 597.723  10
  -3 -14  -6 4021.47 460.965  11
  -3 -14  -6 4500.12 473.621  12
  -3 -14  -6 4851.49 460.312  10
  -3 -14  -7 1327.77 333.441  11
  -3 -14  -7 1063.41 292.143  12
  -3 -14  -7 660.340 233.950  10
  -3 -14  -8 266.663 256.474  11
  -3 -14  -8 1109.39 353.414  12
  -3 -14  -8 488.287 275.808  10
  -3 -14  -9 625.639 284.524  11
  -3 -14  -9 1042.70 302.647  10
  -3 -14  -9 571.106 311.601  12
  -3 -14 -10 694.680 280.440  11
  -3 -14 -10 1126.39 299.324  10
  -3 -14 -11 3953.97 496.553  11
  -3 -14 -11 4326.96 488.995  10
  -3 -14 -12-55.2091 283.873  11
  -3 -14 -12 92.0530 244.569  10
  -3 -14 -13 2054.24 377.369  11
  -3 -14 -13 1970.37 355.409  10
  -3 -14 -14 8667.70 627.692  11
  -3 -14 -14 8382.42 603.084  10
  -3 -14 -15 2005.78 358.088  11
  -3 -14 -15 1591.48 313.562  10
  -3 -14 -16 221.123 229.396  11
  -3 -14 -16-100.218 219.779  10
  -3 -14 -17 4691.64 418.849  11
  -3 -14 -17 5256.33 456.585  10
  -3 -14 -18 1155.68 248.443  10
  -3 -14 -19 1457.10 292.717  10
  -3 -14 -20-77.8677 166.547  10
  -3 -14 -21 2417.14 235.408  10
   3 -15 -23 693.314 163.757  10
   3 -15 -22 525.858 182.068  10
   3 -15 -21 246.046 164.215  10
   3 -15 -20 624.015 219.263  10
   3 -15 -19 333.779 189.461  10
   3 -15 -18 32.1697 260.535  11
   3 -15 -18 142.038 215.993  10
   3 -15 -17 1625.32 354.879  11
   3 -15 -17 1640.66 313.382  10
   3 -15 -16 678.278 295.881  11
   3 -15 -16 524.754 273.329  10
   3 -15 -15 583.490 301.290  11
   3 -15 -15 1100.31 329.272  10
   3 -15 -14 366.359 306.173  11
   3 -15 -14 783.976 292.144  10
   3 -15 -13 401.585 276.667  11
   3 -15 -13 91.8392 229.846  10
   3 -15 -12 2695.99 422.959  11
   3 -15 -12 3149.51 408.779  10
   3 -15 -11-239.907 311.477  11
  -3 -15  11 160.254 201.261  11
   3 -15 -11 183.767 307.589  10
  -3 -15  10 7679.80 535.444  11
   3 -15 -10 8215.17 593.372  10
   3 -15 -10 6961.15 621.894  11
   3  15  -9 770.501 500.571   2
  -3 -15   9-348.202 260.715  11
   3 -15  -9 187.604 259.177  10
   3 -15  -9 434.782 296.559  11
   3  15  -8 10704.7 1118.28   2
  -3 -15   8 10432.4 641.135  11
   3 -15  -8 11799.5 748.389  11
   3 -15  -8 12793.1 676.309  10
   3  15  -7 7448.03 974.028   2
  -3 -15   7 9000.38 575.060  11
   3 -15  -7 9735.42 597.220  10
   3 -15  -7 8534.50 643.887  11
   3  15  -6 1060.94 419.707   2
   3 -15  -6 1082.96 304.010  10
   3 -15  -6 974.532 369.508  11
  -3 -15   6 662.702 246.140  11
   3 -15  -5 6261.06 536.778  11
  -3 -15   5 6473.78 540.045  11
   3  15  -5 6724.90 896.484   2
   3 -15  -4 18952.1 881.962  11
  -3 -15   4 21272.1 892.787  11
   3  15  -4 20003.1 1459.33   2
  -3 -15   3 968.104 271.841  11
   3 -15  -3 827.268 311.886  11
   3 -15  -2 7764.24 542.187  11
  -3 -15   2 7667.77 577.319  11
  -3 -15   1 712.553 243.117  11
   3 -15  -1 935.304 293.577  11
   3 -15   0 8803.73 579.959  11
  -3 -15   0 7592.49 572.747  11
  -3 -15  -1 589.082 259.559  11
  -3 -15  -2 3246.61 440.529  11
  -3 -15  -2 2611.72 383.032  12
  -3 -15  -3 13714.9 682.446  10
  -3 -15  -3 12544.9 733.943  11
  -3 -15  -3 13553.2 712.861  12
  -3 -15  -4 4203.28 411.288  10
  -3 -15  -4 3814.41 429.044  11
  -3 -15  -4 4619.72 455.844  12
  -3 -15  -5 1443.55 311.694  10
  -3 -15  -5 1433.86 333.577  11
  -3 -15  -5 2220.56 371.088  12
  -3 -15  -6 12694.8 701.919  10
  -3 -15  -6 11921.3 736.402  11
  -3 -15  -6 12492.8 695.104  12
  -3 -15  -7 922.948 265.450  10
  -3 -15  -7 1162.26 347.786  11
  -3 -15  -7 1213.44 323.045  12
  -3 -15  -8 20602.9 912.823  10
  -3 -15  -8 20639.2 970.195  11
  -3 -15  -8 20472.2 914.041  12
  -3 -15  -9 279.273 280.796  11
  -3 -15  -9 474.268 268.844  10
  -3 -15 -10 8058.02 582.491  10
  -3 -15 -10 7244.79 610.815  11
  -3 -15 -11 10371.7 663.498  10
  -3 -15 -11 9031.11 696.213  11
  -3 -15 -12 2784.64 394.641  10
  -3 -15 -12 2605.27 393.429  11
  -3 -15 -13 593.187 289.726  10
  -3 -15 -13 399.355 278.775  11
  -3 -15 -14 1744.27 326.044  10
  -3 -15 -14 1684.05 357.132  11
  -3 -15 -15 481.369 224.882  10
  -3 -15 -15 644.368 260.581  11
  -3 -15 -16 558.104 220.425  10
  -3 -15 -16 586.563 229.900  11
  -3 -15 -17 907.855 235.763  10
  -3 -15 -18 161.993 174.231  10
  -3 -15 -19 739.267 177.964  10
  -3 -15 -20 373.387 145.717  10
   3 -16 -22 3189.84 249.633  10
   3 -16 -21 296.690 154.849  10
   3 -16 -20-41.7702 162.286  10
   3 -16 -19 2412.73 300.978  10
   3 -16 -18 1495.98 271.740  10
   3 -16 -18 800.695 263.758  11
   3 -16 -17 48.7070 188.390  10
   3 -16 -17-329.457 252.625  11
   3 -16 -16 18529.5 798.204  10
   3 -16 -16 17285.6 858.518  11
   3 -16 -15 292.819 241.807  10
   3 -16 -15 459.017 278.287  11
   3 -16 -14 4717.21 474.300  10
   3 -16 -14 4312.61 490.893  11
   3 -16 -13 2509.87 366.939  10
   3 -16 -13 2143.53 398.615  11
   3 -16 -12 5285.24 489.688  10
   3 -16 -12 5523.91 556.497  11
   3 -16 -11 165.028 280.089  11
   3 -16 -11 58.8912 242.119  10
  -3 -16  10 1199.27 275.096  11
   3 -16 -10 1668.26 353.037  10
   3 -16 -10 1425.03 312.734  11
   3 -16  -9 18899.3 942.911  11
  -3 -16   9 17715.1 786.243  11
  -3 -16   8-31.3077 215.748  11
   3 -16  -8-20.8420 236.375  10
   3 -16  -8 53.5955 281.935  11
   3 -16  -7 39227.8 1125.71  10
   3 -16  -7 38036.5 1262.06  11
  -3 -16   7 35710.8 1138.59  11
   3 -16  -6 1630.01 279.508  10
   3 -16  -6 1583.25 331.100  11
  -3 -16   6 1161.01 319.682  11
   3 -16  -5 20800.1 935.682  11
  -3 -16   5 19293.9 862.601  11
   3 -16  -4 474.131 233.061  11
  -3 -16   4-107.291 239.649  11
   3 -16  -3 20034.6 905.410  11
  -3 -16   3 18796.7 869.609  11
   3 -16  -2 858.017 259.525  11
  -3 -16   2 177.452 243.003  11
   3 -16  -1 6389.94 527.422  11
  -3 -16   1 7376.44 560.583  11
  -3 -16   0 1951.35 377.881  11
   3 -16   0 1365.63 326.765  11
  -3 -16  -1 7395.96 572.612  11
  -3 -16  -2 103.260 245.509  11
  -3 -16  -3 6014.99 543.268  11
  -3 -16  -3 6225.13 497.062  12
  -3 -16  -4 2883.93 372.687  10
  -3 -16  -4 2379.24 398.622  11
  -3 -16  -4 2635.89 376.327  12
  -3 -16  -5-244.033 240.077  10
  -3 -16  -5 210.667 254.328  12
  -3 -16  -6 470.979 290.566  11
  -3 -16  -6 483.395 251.197  10
  -3 -16  -7 44751.2 1417.34  11
  -3 -16  -7 46073.7 1307.36  10
  -3 -16  -8 28927.3 1139.48  11
[truncated: 8,575,648 more chars]
